# Supplementary material for: Definitions of digital biomarkers: a systematic mapping of the biomedical literature
Source: BMJ Health Care Inform. 2024 Apr 8;31(1):e100914. doi: 10.1136/bmjhci-2023-100914 (PMC11015196; doi:10.1136/bmjhci-2023-100914)
Supplement: Supplementary data [file bmjhci-2023-100914supp002.xlsx]

## Sheet: All articles n=415
Authors	Year	Title	Journal/Source	DOI	Type	Abstract	PMID	Definition of digital biomarker contained
Abbas, Anzar; Hansen, Bryan J.; Koesmahargyo, Vidya; Yadav, Vijay; Rosenfield, Paul J.; Patil, Omkar; Dockendorf, Marissa F.; Moyer, Matthew; Shipley, Lisa A.; Perez-Rodriguez, M. Mercedez; Galatzer-Levy, Isaac R.	2022	Facial and Vocal Markers of Schizophrenia Measured Using Remote Smartphone Assessments: Observational Study	JMIR formative research	10.2196/26276	Primary research	BACKGROUND: Machine learning-based facial and vocal measurements have demonstrated relationships with schizophrenia diagnosis and severity. Demonstrating utility and validity of remote and automated assessments conducted outside of controlled experimental or clinical settings can facilitate scaling such measurement tools to aid in risk assessment and tracking of treatment response in populations …	35060906	No
Abbas, Anzar; Sauder, Colin; Yadav, Vijay; Koesmahargyo, Vidya; Aghjayan, Allison; Marecki, Serena; Evans, Miriam; Galatzer-Levy, Isaac R.	2021	Remote Digital Measurement of Facial and Vocal Markers of Major Depressive Disorder Severity and Treatment Response: A Pilot Study	Frontiers in digital health	10.3389/fdgth.2021.610006	Primary research	Objectives: Multiple machine learning-based visual and auditory digital markers have demonstrated associations between major depressive disorder (MDD) status and severity. The current study examines if such measurements can quantify response to antidepressant treatment (ADT) with selective serotonin reuptake inhibitors (SSRIs) and serotonin-norepinephrine uptake inhibitors (SNRIs). Methods: Visua…	34713091	No
Abdollahi, Masoud; Kuber, Pranav Madhav; Shiraishi, Michael; Soangra, Rahul; Rashedi, Ehsan	2022	Kinematic Analysis of 360° Turning in Stroke Survivors Using Wearable Motion Sensors	Sensors (Basel, Switzerland)	10.3390/s22010385	Primary research	BACKGROUND: A stroke often bequeaths surviving patients with impaired neuromusculoskeletal systems subjecting them to increased risk of injury (e.g., due to falls) even during activities of daily living. The risk of injuries to such individuals can be related to alterations in their movement. Using inertial sensors to record the digital biomarkers during turning could reveal the relevant turning …	35009931	No
Abdul Rashid, Nur Amirah; Martanto, Wijaya; Yang, Zixu; Wang, Xuancong; Heaukulani, Creighton; Vouk, Nikola; Buddhika, Thisum; Wei, Yuan; Verma, Swapna; Tang, Charmaine; Morris, Robert J. T.; Lee, Jimmy	2021	Evaluating the utility of digital phenotyping to predict health outcomes in schizophrenia: protocol for the HOPE-S observational study	BMJ open	10.1136/bmjopen-2020-046552	Primary research	INTRODUCTION: The course of schizophrenia illness is characterised by recurrent relapses which are associated with adverse clinical outcomes such as treatment-resistance, functional and cognitive decline. Early identification is essential and relapse prevention remains a primary treatment goal for long-term management of schizophrenia. With the ubiquity of devices such as smartphones, objective d…	34670760	No
Adamo, Joan E.; Bienvenu Ii, Robert V.; Dolz, Felipe; Liebman, Michael; Nilsen, Wendy; Steele, Scott J.	2020	Translation of Digital Health Technologies to Advance Precision Medicine: Informing Regulatory Science	Digital biomarkers	10.1159/000505289	Other	The proliferation of digital technologies and the application of sophisticated data analysis techniques are increasingly viewed as having the potential to transform translational research and precision medicine. While digital technologies are rapidly applied in innovative ways to develop new diagnostics and therapies, the ultimate approval and adoption of these emerging methods presents several s…	32399511	No
Adamowicz, Lukas; Christakis, Yiorgos; Czech, Matthew D.; Adamusiak, Tomasz	2022	SciKit Digital Health: Python Package for Streamlined Wearable Inertial Sensor Data Processing	JMIR mHealth and uHealth	10.2196/36762	Other	Wearable inertial sensors are providing enhanced insight into patient mobility and health. Significant research efforts have focused on wearable algorithm design and deployment in both research and clinical settings; however, open-source, general-purpose software tools for processing various activities of daily living are relatively scarce. Furthermore, few studies include code for replication or…	35353039	Yes
Adler, Daniel A.; Ben-Zeev, Dror; Tseng, Vincent W-S; Kane, John M.; Brian, Rachel; Campbell, Andrew T.; Hauser, Marta; Scherer, Emily A.; Choudhury, Tanzeem	2020	Predicting Early Warning Signs of Psychotic Relapse From Passive Sensing Data: An Approach Using Encoder-Decoder Neural Networks	JMIR mHealth and uHealth	10.2196/19962	Primary research	BACKGROUND: Schizophrenia spectrum disorders (SSDs) are chronic conditions, but the severity of symptomatic experiences and functional impairments vacillate over the course of illness. Developing unobtrusive remote monitoring systems to detect early warning signs of impending symptomatic relapses would allow clinicians to intervene before the patient's condition worsens. OBJECTIVE: In this study,…	32865506	No
Adler, Daniel A.; Wang, Fei; Mohr, David C.; Estrin, Deborah; Livesey, Cecilia; Choudhury, Tanzeem	2022	A call for open data to develop mental health digital biomarkers	BJPsych open	10.1192/bjo.2022.28	Other	Digital biomarkers of mental health, created using data extracted from everyday technologies including smartphones, wearable devices, social media and computer interactions, have the opportunity to revolutionise mental health diagnosis and treatment by providing near-continuous unobtrusive and remote measures of behaviours associated with mental health symptoms. Machine learning models process da…	35236540	Yes
Alfalahi, Hessa; Khandoker, Ahsan H.; Chowdhury, Nayeefa; Iakovakis, Dimitrios; Dias, Sofia B.; Chaudhuri, K. Ray; Hadjileontiadis, Leontios J.	2022	Diagnostic accuracy of keystroke dynamics as digital biomarkers for fine motor decline in neuropsychiatric disorders: a systematic review and meta-analysis	Scientific reports	10.1038/s41598-022-11865-7	Review	The unmet timely diagnosis requirements, that take place years after substantial neural loss and neuroperturbations in neuropsychiatric disorders, affirm the dire need for biomarkers with proven efficacy. In Parkinson's disease (PD), Mild Cognitive impairment (MCI), Alzheimers disease (AD) and psychiatric disorders, it is difficult to detect early symptoms given their mild nature. We hypothesize …	35546606	No
Ali, Mohammad Rafayet; Myers, Taylor; Wagner, Ellen; Ratnu, Harshil; Dorsey, E. Ray; Hoque, Ehsan	2021	Facial expressions can detect Parkinson's disease: preliminary evidence from videos collected online	NPJ digital medicine	10.1038/s41746-021-00502-8	Primary research	A prevalent symptom of Parkinson's disease (PD) is hypomimia - reduced facial expressions. In this paper, we present a method for diagnosing PD that utilizes the study of micro-expressions. We analyzed the facial action units (AU) from 1812 videos of 604 individuals (61 with PD and 543 without PD, with a mean age 63.9 y/o, sd. 7.8) collected online through a web-based tool ( www.parktest.net ). I…	34480109	No
Altshuler, Ellery; Tannir, Bouchra; Jolicoeur, Gisèle; Rudd, Matthew; Saleem, Cyrus; Cherabuddi, Kartikeya; Doré, Dominique Hélène; Nagarsheth, Parav; Brew, Joe; Small, Peter M.; Glenn Morris, J.; Grandjean Lapierre, Simon	2023	Digital cough monitoring - A potential predictive acoustic biomarker of clinical outcomes in hospitalized COVID-19 patients	Journal of biomedical informatics	10.1016/j.jbi.2023.104283	Primary research	PURPOSE: Recent developments in the field of artificial intelligence and acoustics have made it possible to objectively monitor cough in clinical and ambulatory settings. We hypothesized that time patterns of objectively measured cough in COVID-19 patients could predict clinical prognosis and help rapidly identify patients at high risk of intubation or death. METHODS: One hundred and twenty-three…	36632859	No
Andoni, Anna; Ramedani, Shayann; Rosner, Benjamin I.; Sawyer, Aenor	2020	NODE. Health Meeting Report and Panel Discussion - The FDA's Changing Regulatory Landscape for Digital Health Technologies and Digital Health Innovation during COVID-19: A Discussion with Eric Topol and Bakul Patel, Moderated by Aenor Sawyer	Digital biomarkers	10.1159/000512681	Other		33442575	No
Andrade, Andre Q.; Lim, Renly; Kelly, Thu-Lan; Parfitt, Gaynor; Pratt, Nicole; Roughead, Elizabeth E.	2022	Wrist accelerometer temporal analysis as a prognostic tool for aged care residents: A sub-study of the ReMInDAR trial	Journal of the American Geriatrics Society	10.1111/jgs.18181	Primary research	BACKGROUND: Objective measures for screening, prioritizing, and planning care for frail individuals are essential for appropriate aged care provision. This study evaluates metrics derived from actigraphy measures (captured by wrist accelerometer) as a digital biomarker to identify frail individuals at risk of adverse outcomes, including death, hospitalization, and cognitive decline. METHODS: This…	36524585	Yes
Arora, Siddharth; Baig, Fahd; Lo, Christine; Barber, Thomas R.; Lawton, Michael A.; Zhan, Andong; Rolinski, Michal; Ruffmann, Claudio; Klein, Johannes C.; Rumbold, Jane; Louvel, Amandine; Zaiwalla, Zenobia; Lennox, Graham; Quinnell, Tim; Dennis, Gary; Wade-Martins, Richard; Ben-Shlomo, Yoav; Little, Max A.; Hu, Michele T.	2018	Smartphone motor testing to distinguish idiopathic REM sleep behavior disorder, controls, and PD	Neurology	10.1212/WNL.0000000000006366	Primary research	OBJECTIVE: We sought to identify motor features that would allow the delineation of individuals with sleep study-confirmed idiopathic REM sleep behavior disorder (iRBD) from controls and Parkinson disease (PD) using a customized smartphone application. METHODS: A total of 334 PD, 104 iRBD, and 84 control participants performed 7 tasks to evaluate voice, balance, gait, finger tapping, reaction tim…	30232246	No
Arora, Siddharth; Tsanas, Athanasios	2021	Assessing Parkinson's Disease at Scale Using Telephone-Recorded Speech: Insights from the Parkinson's Voice Initiative	Diagnostics (Basel, Switzerland)	10.3390/diagnostics11101892	Primary research	Numerous studies have reported on the high accuracy of using voice tasks for the remote detection and monitoring of Parkinson's Disease (PD). Most of these studies, however, report findings on a small number of voice recordings, often collected under acoustically controlled conditions, and therefore cannot scale at large without specialized equipment. In this study, we aimed to evaluate the poten…	34679590	No
Atkins, Alexandra S.; Kraus, Michael S.; Welch, Matthew; Yuan, Zhenhua; Stevens, Heather; Welsh-Bohmer, Kathleen A.; Keefe, Richard S. E.	2022	Remote self-administration of digital cognitive tests using the Brief Assessment of Cognition: Feasibility, reliability, and sensitivity to subjective cognitive decline	Frontiers in psychiatry	10.3389/fpsyt.2022.910896	Primary research	Cognitive impairment is a common and pervasive feature of etiologically diverse disorders of the central nervous system, and a target indication for a growing number of symptomatic and disease modifying drugs. Remotely acquired digital endpoints have been recognized for their potential in providing frequent, real-time monitoring of cognition, but their ultimate value will be determined by the rel…	36090378	Yes
Au, Rhoda; Kolachalama, Vijaya B.; Paschalidis, Ioannis C.	2021	Redefining and Validating Digital Biomarkers as Fluid, Dynamic Multi-Dimensional Digital Signal Patterns	Frontiers in digital health	10.3389/fdgth.2021.751629	Other	"Digital biomarker" is a term broadly and indiscriminately applied and often limited in its conceptualization to mimic well-established biomarkers as defined and approved by regulatory agencies such as the United States Food and Drug Administration (FDA). There is a practical urgency to revisit the definition of a digital biomarker and expand it beyond current methods of identification and valida…	35146485	Yes
Au, Rhoda; Ritchie, Marina; Hardy, Spencer; Ang, Ting Fang Alvin; Lin, Honghuang	2019	Aging Well: Using Precision to Drive Down Costs and Increase Health Quality	Advances in geriatric medicine and research	10.20900/agmr20190003	Other	Efforts to provide patients with individualized treatments have led to tremendous breakthroughs in healthcare. However, a precision medicine approach alone will not offset the rapid increase in prevalence and burden of chronic non-communicable illnesses that is continuing to pervade the world's aging population. With rapid advances in technology, it is now possible to collect digital metrics to a…	31342014	Yes
Aubourg, Timothée; Demongeot, Jacques; Provost, Hervé; Vuillerme, Nicolas	2020	Circadian Rhythms in the Telephone Calls of Older Adults: Observational Descriptive Study	JMIR mHealth and uHealth	10.2196/12452	Primary research	BACKGROUND: Recent studies have thoughtfully and convincingly demonstrated the possibility of estimating the circadian rhythms of young adults' social activity by analyzing their telephone call-detail records (CDRs). In the field of health monitoring, this development may offer new opportunities for supervising a patient's health status by collecting objective, unobtrusive data about their daily …	32130156	No
Avram, Robert; Olgin, Jeffrey E.; Kuhar, Peter; Hughes, J. Weston; Marcus, Gregory M.; Pletcher, Mark J.; Aschbacher, Kirstin; Tison, Geoffrey H.	2020	A digital biomarker of diabetes from smartphone-based vascular signals	Nature medicine	10.1038/s41591-020-1010-5	Primary research	The global burden of diabetes is rapidly increasing, from 451 million people in 2019 to 693 million by 2045(1). The insidious onset of type 2 diabetes delays diagnosis and increases morbidity(2). Given the multifactorial vascular effects of diabetes, we hypothesized that smartphone-based photoplethysmography could provide a widely accessible digital biomarker for diabetes. Here we developed a dee…	32807931	No
Babrak, Lmar M.; Menetski, Joseph; Rebhan, Michael; Nisato, Giovanni; Zinggeler, Marc; Brasier, Noé; Baerenfaller, Katja; Brenzikofer, Thomas; Baltzer, Laurenz; Vogler, Christian; Gschwind, Leo; Schneider, Cornelia; Streiff, Fabian; Groenen, Peter M. A.; Miho, Enkelejda	2019	Traditional and Digital Biomarkers: Two Worlds Apart?	Digital biomarkers	10.1159/000502000	Review	The identification and application of biomarkers in the clinical and medical fields has an enormous impact on society. The increase of digital devices and the rise in popularity of health-related mobile apps has produced a new trove of biomarkers in large, diverse, and complex data. However, the unclear definition of digital biomarkers, population groups, and their intersection with traditional b…	32095769	Yes
Babrak, Lmar Marie; Smakaj, Erand; Agac, Teyfik; Asprion, Petra Maria; Grimberg, Frank; van der Werf, Daan; van Ginkel, Erris Willem; Tosoni, Deniz David; Clay, Ieuan; Degen, Markus; Brodbeck, Dominique; Natali, Eriberto; Schkommodau, Erik; Miho, Enkelejda	2022	RWD-Cockpit: Application for Quality Assessment of Real-World Data	JMIR formative research	10.2196/29920	Primary research	BACKGROUND: Digital technologies are transforming the healthcare system. A large part of information is generated as real-world data (RWD). Data from electronic health records and digital biomarkers have the potential to reveal associations between the benefits and adverse events of medicines, establish new patient stratification principles, expose unknown disease correlations, and inform on prev…	35266872	Yes
Ballester, Belén Rubio; Antenucci, Fabrizio; Maier, Martina; Coolen, Anthony C. C.; Verschure, Paul F M J	2021	Estimating upper-extremity function from kinematics in stroke patients following goal-oriented computer-based training	Journal of neuroengineering and rehabilitation	10.1186/s12984-021-00971-8	Primary research	INTRODUCTION: After a stroke, a wide range of deficits can occur with varying onset latencies. As a result, assessing impairment and recovery are enormous challenges in neurorehabilitation. Although several clinical scales are generally accepted, they are time-consuming, show high inter-rater variability, have low ecological validity, and are vulnerable to biases introduced by compensatory moveme…	34972526	No
Barattieri Di San Pietro, Chiara; Simonetti, Valentina; Bulgheroni, Maria	2022	SPEAKapp: Language as Digital Biomarker for Mental Health	Studies in health technology and informatics	10.3233/SHTI220629	Primary research	Language has always been a rich source of amnestic information in the context of cognitive and affective disorders. Many of the language tests and metrics that are employed today have been designed when the only available technology was paper and pencil. Here we present a novel digital tool to administer and score a set of tests based on language.	35612247	No
Bartolome, Abigail; Prioleau, Temiloluwa	2022	A computational framework for discovering digital biomarkers of glycemic control	NPJ digital medicine	10.1038/s41746-022-00656-z	Primary research	Digital biomarkers can radically transform the standard of care for chronic conditions that are complex to manage. In this work, we propose a scalable computational framework for discovering digital biomarkers of glycemic control. As a feasibility study, we leveraged over 79,000 days of digital data to define objective features, model the impact of each feature, classify glycemic control, and ide…	35941355	Yes
Bayat, Sayeh; Babulal, Ganesh M.; Schindler, Suzanne E.; Fagan, Anne M.; Morris, John C.; Mihailidis, Alex; Roe, Catherine M.	2021	GPS driving: a digital biomarker for preclinical Alzheimer disease	Alzheimer's research & therapy	10.1186/s13195-021-00852-1	Primary research	BACKGROUND: Alzheimer disease (AD) is the most common cause of dementia. Preclinical AD is the period during which early AD brain changes are present but cognitive symptoms have not yet manifest. The presence of AD brain changes can be ascertained by molecular biomarkers obtained via imaging and lumbar puncture. However, the use of these methods is limited by cost, acceptability, and availability…	34127064	No
Beattie, Zachary; Miller, Lyndsey M.; Almirola, Carlos; Au-Yeung, Wan-Tai M.; Bernard, Hannah; Cosgrove, Kevin E.; Dodge, Hiroko H.; Gamboa, Charlene J.; Golonka, Ona; Gothard, Sarah; Harbison, Sam; Irish, Stephanie; Kornfeld, Judith; Lee, Jonathan; Marcoe, Jennifer; Mattek, Nora C.; Quinn, Charlie; Reynolds, Christina; Riley, Thomas; Rodrigues, Nathaniel; Sharma, Nicole; Siqueland, Mary Alice; T…	2020	The Collaborative Aging Research Using Technology Initiative: An Open, Sharable, Technology-Agnostic Platform for the Research Community	Digital biomarkers	10.1159/000512208	Primary research	INTRODUCTION: Future digital health research hinges on methodologies to conduct remote clinical assessments and in-home monitoring. The Collaborative Aging Research Using Technology (CART) initiative was introduced to establish a digital technology research platform that could widely assess activity in the homes of diverse cohorts of older adults and detect meaningful change longitudinally. This …	33442584	No
Bent, Brinnae; Cho, Peter J.; Henriquez, Maria; Wittmann, April; Thacker, Connie; Feinglos, Mark; Crowley, Matthew J.; Dunn, Jessilyn P.	2021	Engineering digital biomarkers of interstitial glucose from noninvasive smartwatches	NPJ digital medicine	10.1038/s41746-021-00465-w	Primary research	Prediabetes affects one in three people and has a 10% annual conversion rate to type 2 diabetes without lifestyle or medical interventions. Management of glycemic health is essential to prevent progression to type 2 diabetes. However, there is currently no commercially-available and noninvasive method for monitoring glycemic health to aid in self-management of prediabetes. There is a critical nee…	34079049	Yes
Bent, Brinnae; Henriquez, Maria; Dunn, Jessilyn	2021	Cgmquantify: Python and R Software Packages for Comprehensive Analysis of Interstitial Glucose and Glycemic Variability from Continuous Glucose Monitor Data	IEEE open journal of engineering in medicine and biology	10.1109/OJEMB.2021.3105816	Primary research	Goal: Continuous glucose monitoring (CGM) is commonly used in Type 1 diabetes management by clinicians and patients and in diabetes research to understand how factors of longitudinal glucose and glucose variability relate to disease onset and severity and the efficacy of interventions. CGM data presents unique bioinformatic challenges because the data is longitudinal, temporal, and there are infi…	35402978	No
Bent, Brinnae; Lu, Baiying; Kim, Juseong; Dunn, Jessilyn P.	2021	Biosignal Compression Toolbox for Digital Biomarker Discovery	Sensors (Basel, Switzerland)	10.3390/s21020516	Primary research	A critical challenge to using longitudinal wearable sensor biosignal data for healthcare applications and digital biomarker development is the exacerbation of the healthcare "data deluge," leading to new data storage and organization challenges and costs. Data aggregation, sampling rate minimization, and effective data compression are all methods for consolidating wearable sensor data to reduce d…	33450898	Yes
Bent, Brinnae; Wang, Ke; Grzesiak, Emilia; Jiang, Chentian; Qi, Yuankai; Jiang, Yihang; Cho, Peter; Zingler, Kyle; Ogbeide, Felix Ikponmwosa; Zhao, Arthur; Runge, Ryan; Sim, Ida; Dunn, Jessilyn	2020	The digital biomarker discovery pipeline: An open-source software platform for the development of digital biomarkers using mHealth and wearables data	Journal of clinical and translational science	10.1017/cts.2020.511	Primary research	INTRODUCTION: Digital health is rapidly expanding due to surging healthcare costs, deteriorating health outcomes, and the growing prevalence and accessibility of mobile health (mHealth) and wearable technology. Data from Biometric Monitoring Technologies (BioMeTs), including mHealth and wearables, can be transformed into digital biomarkers that act as indicators of health outcomes and can be used…	33948242	Yes
Bijlani, Nivedita; Nilforooshan, Ramin; Kouchaki, Samaneh	2022	An Unsupervised Data-Driven Anomaly Detection Approach for Adverse Health Conditions in People Living With Dementia: Cohort Study	JMIR aging	10.2196/38211	Primary research	BACKGROUND: Sensor-based remote health monitoring can be used for the timely detection of health deterioration in people living with dementia with minimal impact on their day-to-day living. Anomaly detection approaches have been widely applied in various domains, including remote health monitoring. However, current approaches are challenged by noisy, multivariate data and low generalizability. OB…	36121687	Yes
Birnbaum, Michael Leo; Kulkarni, Prathamesh Param; van Meter, Anna; Chen, Victor; Rizvi, Asra F.; Arenare, Elizabeth; Choudhury, Munmun de; Kane, John M.	2020	Utilizing Machine Learning on Internet Search Activity to Support the Diagnostic Process and Relapse Detection in Young Individuals With Early Psychosis: Feasibility Study	JMIR mental health	10.2196/19348	Primary research	BACKGROUND: Psychiatry is nearly entirely reliant on patient self-reporting, and there are few objective and reliable tests or sources of collateral information available to help diagnostic and assessment procedures. Technology offers opportunities to collect objective digital data to complement patient experience and facilitate more informed treatment decisions. OBJECTIVE: We aimed to develop co…	32870161	No
Biton, Shany; Gendelman, Sheina; Ribeiro, Antônio H.; Miana, Gabriela; Moreira, Carla; Ribeiro, Antonio Luiz P.; Behar, Joachim A.	2021	Atrial fibrillation risk prediction from the 12-lead electrocardiogram using digital biomarkers and deep representation learning	European heart journal. Digital health	10.1093/ehjdh/ztab071	Primary research	AIMS: This study aims to assess whether information derived from the raw 12-lead electrocardiogram (ECG) combined with clinical information is predictive of atrial fibrillation (AF) development. METHODS AND RESULTS: We use a subset of the Telehealth Network of Minas Gerais (TNMG) database consisting of patients that had repeated 12-lead ECG measurements between 2010 and 2017 that is 1 130 404 rec…	36713102	No
Blom, Johanna Maria Catharina; Benatti, Cristina; Mascalzoni, Deborah; Tascedda, Fabio; Pani, Luca	2022	Editorial: Digital biomarkers in testing the safety and efficacy of new drugs in mental health: A collaborative effort of patients, clinicians, researchers, and regulators	Frontiers in psychiatry	10.3389/fpsyt.2022.1107037	Other		36713923	Yes
Bloomingdale, Peter; Karelina, Tatiana; Cirit, Murat; Muldoon, Sarah F.; Baker, Justin; McCarty, William J.; Geerts, Hugo; Macha, Sreeraj	2021	Quantitative systems pharmacology in neuroscience: Novel methodologies and technologies	CPT: pharmacometrics & systems pharmacology	10.1002/psp4.12607	Review	The development and application of quantitative systems pharmacology models in neuroscience have been modest relative to other fields, such as oncology and immunology, which may reflect the complexity of the brain. Technological and methodological advancements have enhanced the quantitative understanding of brain physiology and pathophysiology and the effects of pharmacological interventions. To …	33719204	No
Bokadia, Harshit; Rai, Richa; Torres, Elizabeth Barbara	2020	Digitized Autism Observation Diagnostic Schedule: Social Interactions beyond the Limits of the Naked Eye	Journal of personalized medicine	10.3390/jpm10040159	Review	The complexity and non-linear dynamics of socio-motor phenomena underlying social interactions are often missed by observation methods that attempt to capture, describe, and rate the exchange in real time. Unknowingly to the rater, socio-motor behaviors of a dyad exert mutual influence over each other through subliminal mirroring and shared cohesiveness that escape the naked eye. Implicit in thes…	33050080	No
Bosl, William J.	2018	The Emerging Role of Neurodiagnostic Informatics in Integrated Neurological and Mental Health Care	The Neurodiagnostic journal	10.1080/21646821.2018.1508983	Other	Mental, neurological, and neurodevelopmental (MNN) disorders impose an enormous burden of disease globally. Many MNN disorders follow a developmental trajectory. Thus, defining symptoms of MNN disorders may be conceived as the end product of a long developmental process. Many pharmaceutical therapies are aimed at the end symptoms, essentially attempting to reverse pathological brain function that…	30257174	No
Bosl, William J.; Tager-Flusberg, Helen; Nelson, Charles A.	2018	EEG Analytics for Early Detection of Autism Spectrum Disorder: A data-driven approach	Scientific reports	10.1038/s41598-018-24318-x	Primary research	Autism spectrum disorder (ASD) is a complex and heterogeneous disorder, diagnosed on the basis of behavioral symptoms during the second year of life or later. Finding scalable biomarkers for early detection is challenging because of the variability in presentation of the disorder and the need for simple measurements that could be implemented routinely during well-baby checkups. EEG is a relativel…	29717196	No
Botros, Angela A.; Schuetz, Narayan; Röcke, Christina; Weibel, Robert; Martin, Mike; Müri, René M.; Nef, Tobias	2022	Eigenbehaviour as an Indicator of Cognitive Abilities	Sensors (Basel, Switzerland)	10.3390/s22072769	Primary research	With growing use of machine learning algorithms and big data in health applications, digital measures, such as digital biomarkers, have become highly relevant in digital health. In this paper, we focus on one important use case, the long-term continuous monitoring of cognitive ability in older adults. Cognitive ability is a factor both for long-term monitoring of people living alone as well as a …	35408381	Yes
Brahmbhatt, Darshan H.; Ross, Heather J.; Moayedi, Yasbanoo	2022	Digital Technology Application for Improved Responses to Health Care Challenges: Lessons Learned From COVID-19	The Canadian journal of cardiology	10.1016/j.cjca.2021.11.014	Review	While COVID-19 is still ongoing and associated with more than 5 million deaths, the scope and speed of advances over the past year in terms of scientific discovery, data dissemination, and technology have been staggering. It is not a matter of "if" but "when" we will face the next pandemic, and how we leverage technology and data management effectively to create flexible ecosystems that facilitat…	34863912	Yes
Brasier, Noé; Eckstein, Jens	2019	Sweat as a Source of Next-Generation Digital Biomarkers	Digital biomarkers	10.1159/000504387	Review	Sweat has been associated with health and disease ever since it was linked to high body temperature and exercise. It contains a broad range of electrolytes, proteins, and lipids, and therefore hosts a broad panel of potential noninvasive biomarkers. The development of novel smartphone-based biosensors will enable a more sophisticated, patient-driven sweat analysis. This will provide a broad range…	32095774	Yes
Brasier, Noé; Geissmann, Lukas; Käch, Miro; Mutke, Markus; Hoelz, Bianca; Ieso, Fiorangelo de; Eckstein, Jens	2020	Device- and Analytics-Agnostic Infrastructure for Continuous Inpatient Monitoring: A Technical Note	Digital biomarkers	10.1159/000509279	Other	The internet of healthcare things aims at connecting biosensors, clinical information systems and electronic health dossiers. The resulting data expands traditionally available diagnostics with digital biomarkers. In this technical note, we report the implementation and pilot operation of a device- and analytics-agnostic automated monitoring platform for in-house patients at hospitals. Any availa…	33083686	No
Brasier, Noe; Osthoff, Michael; Ieso, Fiorangelo de; Eckstein, Jens	2021	Next-Generation Digital Biomarkers for Tuberculosis and Antibiotic Stewardship: Perspective on Novel Molecular Digital Biomarkers in Sweat, Saliva, and Exhaled Breath	Journal of medical Internet research	10.2196/25907	Other	The internet of health care things enables a remote connection between health care professionals and patients wearing smart biosensors. Wearable smart devices are potentially affordable, sensitive, specific, user-friendly, rapid, robust, lab-independent, and deliverable to the end user for point-of-care testing. The datasets derived from these devices are known as digital biomarkers. They represe…	34420925	Yes
Brasier, Noé; Widmer, Andreas; Osthoff, Michael; Mutke, Markus; Ieso, Fiorangelo de; Brasier-Lutz, Pascale; Brown, Kitty; Yao, Linxing; Broeckling, Corey D.; Prenni, Jessica; Eckstein, Jens	2021	The Detection of Vancomycin in Sweat: A Next-Generation Digital Surrogate Marker for Antibiotic Tissue Penetration: A Pilot Study	Digital biomarkers	10.1159/000512947	Primary research	BACKGROUND: Assuring adequate antibiotic tissue concentrations at the point of infection, especially in skin and soft tissue infections, is pivotal for an effective treatment and cure. Despite the global issue, a reliable AB monitoring test is missing. Inadequate antibiotic treatment leads to the development of antimicrobial resistances and toxic side effects. β-lactam antibiotics were already de…	33615119	No
Brinker, Titus J.; Kiehl, Lennard; Schmitt, Max; Jutzi, Tanja B.; Krieghoff-Henning, Eva I.; Krahl, Dieter; Kutzner, Heinz; Gholam, Patrick; Haferkamp, Sebastian; Klode, Joachim; Schadendorf, Dirk; Hekler, Achim; Fröhling, Stefan; Kather, Jakob N.; Haggenmüller, Sarah; Kalle, Christof von; Heppt, Markus; Hilke, Franz; Ghoreschi, Kamran; Tiemann, Markus; Wehkamp, Ulrike; Hauschild, Axel; Weichenth…	2021	Deep learning approach to predict sentinel lymph node status directly from routine histology of primary melanoma tumours	European journal of cancer (Oxford, England : 1990)	10.1016/j.ejca.2021.05.026	Primary research	AIM: Sentinel lymph node status is a central prognostic factor for melanomas. However, the surgical excision involves some risks for affected patients. In this study, we therefore aimed to develop a digital biomarker that can predict lymph node metastasis non-invasively from digitised H&E slides of primary melanoma tumours. METHODS: A total of 415 H&E slides from primary melanoma tumours with kno…	34298373	No
Buckley, Christopher; Micó-Amigo, M. Encarna; Dunne-Willows, Michael; Godfrey, Alan; Hickey, Aodhán; Lord, Sue; Rochester, Lynn; Del Din, Silvia; Moore, Sarah A.	2019	Gait Asymmetry Post-Stroke: Determining Valid and Reliable Methods Using a Single Accelerometer Located on the Trunk	Sensors (Basel, Switzerland)	10.3390/s20010037	Primary research	Asymmetry is a cardinal symptom of gait post-stroke that is targeted during rehabilitation. Technological developments have allowed accelerometers to be a feasible tool to provide digital gait variables. Many acceleration-derived variables are proposed to measure gait asymmetry. Despite a need for accurate calculation, no consensus exists for what is the most valid and reliable variable. Using an…	31861630	No
Buegler, Maximilian; Harms, Robbert; Balasa, Mircea; Meier, Irene B.; Exarchos, Themis; Rai, Laura; Boyle, Rory; Tort, Adria; Kozori, Maha; Lazarou, Eutuxia; Rampini, Michaela; Cavaliere, Carlo; Vlamos, Panagiotis; Tsolaki, Magda; Babiloni, Claudio; Soricelli, Andrea; Frisoni, Giovanni; Sanchez-Valle, Raquel; Whelan, Robert; Merlo-Pich, Emilio; Tarnanas, Ioannis	2020	Digital biomarker-based individualized prognosis for people at risk of dementia	Alzheimer's & dementia (Amsterdam, Netherlands)	10.1002/dad2.12073	Primary research	BACKGROUND: Research investigating treatments and interventions for cognitive decline fail due to difficulties in accurately recognizing behavioral signatures in the presymptomatic stages of the disease. For this validation study, we took our previously constructed digital biomarker-based prognostic models and focused on generalizability and robustness of the models. METHOD: We validated prognost…	32832589	Yes
Cabinio, Monia; Rossetto, Federica; Isernia, Sara; Saibene, Francesca Lea; Di Cesare, Monica; Borgnis, Francesca; Pazzi, Stefania; Migliazza, Tommaso; Alberoni, Margherita; Blasi, Valeria; Baglio, Francesca	2020	The Use of a Virtual Reality Platform for the Assessment of the Memory Decline and the Hippocampal Neural Injury in Subjects with Mild Cognitive Impairment: The Validity of Smart Aging Serious Game (SASG)	Journal of clinical medicine	10.3390/jcm9051355	Primary research	Due to the lack of pharmacological treatment for dementia, timely detection of subjects at risk can be of seminal importance for preemptive rehabilitation interventions. The aim of the study was to determine the usability of the smart aging serious game (SASG), a virtual reality platform, in assessing the cognitive profile of an amnestic mild cognitive impairment (aMCI) population, its validity i…	32384591	No
Caduff, Andreas; Feldman, Yuri; Ben Ishai, Paul; Launer, Stefan	2020	Physiological Monitoring and Hearing Loss: Toward a More Integrated and Ecologically Validated Health Mapping	Ear and hearing	10.1097/AUD.0000000000000960	Review	With an ongoing shift from managing disease toward the inclusion of maintaining health and preventing disease, the world has seen the rise of increasingly sophisticated physiological monitoring and analytics. Innovations range from wearables, smartphone-based spot monitoring to highly complex noncontact, remote monitoring, utilizing different mechanisms. These tools empower the individual to bett…	33105266	No
Califf, Robert M.	2018	Biomarker definitions and their applications	Experimental biology and medicine (Maywood, N.J.)	10.1177/1535370217750088	Review	Biomarkers are critical to the rational development of medical therapeutics, but significant confusion persists regarding fundamental definitions and concepts involved in their use in research and clinical practice, particularly in the fields of chronic disease and nutrition. Clarification of the definitions of different biomarkers and a better understanding of their appropriate application could…	29405771	Yes
Cannière, Hélène de; Smeets, Christophe J. P.; Schoutteten, Melanie; Varon, Carolina; van Hoof, Chris; van Huffel, Sabine; Groenendaal, Willemijn; Vandervoort, Pieter	2020	Using Biosensors and Digital Biomarkers to Assess Response to Cardiac Rehabilitation: Observational Study	Journal of medical Internet research	10.2196/17326	Primary research	BACKGROUND: Cardiac rehabilitation (CR) is known for its beneficial effects on functional capacity and is a key component within current cardiovascular disease management strategies. In addition, a larger increase in functional capacity is accompanied by better clinical outcomes. However, not all patients respond in a similar way to CR. Therefore, a patient-tailored approach to CR could open up t…	32432552	No
Capobianco, Enrico	2017	Systems and precision medicine approaches to diabetes heterogeneity: a Big Data perspective	Clinical and translational medicine	10.1186/s40169-017-0155-4	Other	Big Data, and in particular Electronic Health Records, provide the medical community with a great opportunity to analyze multiple pathological conditions at an unprecedented depth for many complex diseases, including diabetes. How can we infer on diabetes from large heterogeneous datasets? A possible solution is provided by invoking next-generation computational methods and data analytics tools w…	28744848	No
Cavedoni, Silvia; Chirico, Alice; Pedroli, Elisa; Cipresso, Pietro; Riva, Giuseppe	2020	Digital Biomarkers for the Early Detection of Mild Cognitive Impairment: Artificial Intelligence Meets Virtual Reality	Frontiers in human neuroscience	10.3389/fnhum.2020.00245	Other	Elderly people affected by Mild Cognitive Impairment (MCI) usually report a perceived decline in cognitive functions that deeply impacts their quality of life. This subtle waning, although it cannot be diagnosable as dementia, is noted by caregivers on the basis of their relative's behaviors. Crucially, if this condition is also not detected in time by clinicians, it can easily turn into dementia…	32848660	Yes
Chapman, Brittany P.; Gullapalli, Bhanu Teja; Rahman, Tauhidur; Smelson, David; Boyer, Edward W.; Carreiro, Stephanie	2022	Impact of individual and treatment characteristics on wearable sensor-based digital biomarkers of opioid use	NPJ digital medicine	10.1038/s41746-022-00664-z	Primary research	Opioid use disorder is one of the most pressing public health problems of our time. Mobile health tools, including wearable sensors, have great potential in this space, but have been underutilized. Of specific interest are digital biomarkers, or end-user generated physiologic or behavioral measurements that correlate with health or pathology. The current manuscript describes a longitudinal, obser…	35995825	No
Chen, I-Ming; Chen, Yi-Ying; Liao, Shih-Cheng; Lin, Yu-Hsuan	2022	Development of Digital Biomarkers of Mental Illness via Mobile Apps for Personalized Treatment and Diagnosis	Journal of personalized medicine	10.3390/jpm12060936	Review	The development of precision psychiatry is largely based on multi-module measurements from the molecular, cellular, and behavioral levels, which are integrated to assess neurocognitive performances and clinically observed psychopathology. Nevertheless, quantifying mental activities and functions accurately and continuously has been a major difficulty within this field. This article reviews the la…	35743722	Yes
Chén, Oliver Y.; Roberts, Bryn	2021	Personalized Health Care and Public Health in the Digital Age	Frontiers in digital health	10.3389/fdgth.2021.595704	Other		34713084	No
Chen, Xing; Siebourg-Polster, Juliane; Wolf, Detlef; Czech, Christian; Bonati, Ulrike; Fischer, Dirk; Khwaja, Omar; Strahm, Martin	2017	Feasibility of Using Microsoft Kinect to Assess Upper Limb Movement in Type III Spinal Muscular Atrophy Patients	PloS one	10.1371/journal.pone.0170472	Primary research	Although functional rating scales are being used increasingly as primary outcome measures in spinal muscular atrophy (SMA), sensitive and objective assessment of early-stage disease progression and drug efficacy remains challenging. We have developed a game based on the Microsoft Kinect sensor, specifically designed to measure active upper limb movement. An explorative study was conducted to dete…	28122039	No
Chitale, Vibhav; Baghaei, Nilufar; Playne, Daniel; Liang, Hai-Ning; Zhao, Yinshu; Erensoy, Aysu; Ahmad, Yvette	2022	The Use of Videogames and Virtual Reality for the Assessment of Anxiety and Depression: A Scoping Review	Games for health journal	10.1089/g4h.2021.0227	Review	This study provides a comprehensive review about the use of videogames and virtual reality (VR) for the assessment of anxiety and depression. This review aimed to answer the research question of the viability of games and VR for the assessment of anxiety and depression. An extensive literature search spanning across several databases published since the year 2000 returned a total of 4566 records.…	35881854	No
Chocron, Armand; Efraim, Roi; Mandel, Franck; Rueschman, Michael; Palmius, Niclas; Penzel, Thomas; Elbaz, Meyer; Behar, Joachim A.	2020	Machine learning for nocturnal mass diagnosis of atrial fibrillation in a population at risk of sleep-disordered breathing	Physiological measurement	10.1088/1361-6579/abb8bf	Primary research	OBJECTIVE: In this research, we introduce a new methodology for atrial fibrillation (AF) diagnosis during sleep in a large population sample at risk of sleep-disordered breathing. APPROACH: The approach leverages digital biomarkers and recent advances in machine learning (ML) for mass AF diagnosis from overnight-hours of single-channel electrocardiogram (ECG) recording. Four databases, totaling n…	32932240	Yes
Choudhary, Soumya; Thomas, Nikita; Alshamrani, Sultan; Srinivasan, Girish; Ellenberger, Janine; Nawaz, Usman; Cohen, Roy	2022	A Machine Learning Approach for Continuous Mining of Nonidentifiable Smartphone Data to Create a Novel Digital Biomarker Detecting Generalized Anxiety Disorder: Prospective Cohort Study	JMIR medical informatics	10.2196/38943	Primary research	BACKGROUND: Anxiety is one of the leading causes of mental health disability around the world. Currently, a majority of the population who experience anxiety go undiagnosed or untreated. New and innovative ways of diagnosing and monitoring anxiety have emerged using smartphone sensor-based monitoring as a metric for the management of anxiety. This is a novel study as it adds to the field of resea…	36040777	No
Cloosterman, Sonja; Wijnands, Inez; Huygens, Simone; Wester, Valérie; Lam, Ka-Hoo; Strijbis, Eva; Teuling, Bram den; Versteegh, Matthijs	2021	The Potential Impact of Digital Biomarkers in Multiple Sclerosis in The Netherlands: An Early Health Technology Assessment of MS Sherpa	Brain sciences	10.3390/brainsci11101305	Other	(1) Background: Monitoring of Multiple Sclerosis (MS) with eHealth interventions or digital biomarkers provides added value to the current care path. Evidence in the literature is currently scarce. MS sherpa is an eHealth intervention with digital biomarkers, aimed at monitoring symptom progression and disease activity. To show the added value of digital biomarker-based eHealth interventions to t…	34679370	Yes
Coates, Lucy; Shi, Jian; Rochester, Lynn; Del Din, Silvia; Pantall, Annette	2020	Entropy of Real-World Gait in Parkinson's Disease Determined from Wearable Sensors as a Digital Marker of Altered Ambulatory Behavior	Sensors (Basel, Switzerland)	10.3390/s20092631	Primary research	Parkinson's disease (PD) is a common age-related neurodegenerative disease. Gait impairment is frequent in the later stages of PD contributing to reduced mobility and quality of life. Digital biomarkers such as gait velocity and step length are predictors of motor and cognitive decline in PD. Additional gait parameters may describe different aspects of gait and motor control in PD. Sample entropy…	32380692	No
Coert, Romée Melanie Helena; Timmis, James Kenneth; Boorsma, André; Pasman, Wilrike J.	2021	Stakeholder Perspectives on Barriers and Facilitators for the Adoption of Virtual Clinical Trials: Qualitative Study	Journal of medical Internet research	10.2196/26813	Primary research	BACKGROUND: Conventional clinical trials are essential for generating high-quality evidence by measuring the efficacy of interventions in rigorously controlled clinical environments. However, their execution can be expensive and time-consuming. In addition, clinical trials face several logistical challenges regarding the identification, recruitment, and retention of participants; consistent data …	34255673	No
Cohen, Adam B.; Nahed, Brain V.	2021	The Digital Neurologic Examination	Digital biomarkers	10.1159/000515577	Review	Digital health has been rapidly thrust into the forefront of care delivery. Poised to extend the clinician's reach, a new set of examination tools will redefine neurologic and neurosurgical care, serving as the basis for the digital neurologic examination. We describe its components and review specific technologies, which move beyond traditional video-based telemedicine encounters and include sep…	34056521	No
Cohen, Mikael; Mondot, Lydiane; Fakir, Salim; Landes, Cassandre; Lebrun, Christine	2021	Digital biomarkers can highlight subtle clinical differences in radiologically isolated syndrome compared to healthy controls	Journal of neurology	10.1007/s00415-020-10276-w	Primary research	OBJECTIVE: To explore the use of digital biomarkers to distinguish healthy controls (HC) from subjects with a radiologically isolated syndrome (RIS). METHODS: We developed a smartphone application called MS Screen Test (MSST) to explore several dimensions of the neurological exam such as finger tapping speed, agility, hand synchronization, low contrast vision and cognition during a short evaluati…	33078309	No
Coravos, Andrea; Goldsack, Jennifer C.; Karlin, Daniel R.; Nebeker, Camille; Perakslis, Eric; Zimmerman, Noah; Erb, M. Kelley	2019	Digital Medicine: A Primer on Measurement	Digital biomarkers	10.1159/000500413	Review	Technology is changing how we practice medicine. Sensors and wearables are getting smaller and cheaper, and algorithms are becoming powerful enough to predict medical outcomes. Yet despite rapid advances, healthcare lags behind other industries in truly putting these technologies to use. A major barrier to entry is the cross-disciplinary approach required to create such tools, requiring knowledge…	32095767	Yes
Coravos, Andrea; Khozin, Sean; Mandl, Kenneth D.	2019	Developing and adopting safe and effective digital biomarkers to improve patient outcomes	NPJ digital medicine	10.1038/s41746-019-0090-4	Other	Biomarkers are physiologic, pathologic, or anatomic characteristics that are objectively measured and evaluated as an indicator of normal biologic processes, pathologic processes, or biological responses to therapeutic interventions. Recent advances in the development of mobile digitally connected technologies have led to the emergence of a new class of biomarkers measured across multiple layers …	30868107	Yes
Cormack, Francesca; McCue, Maggie; Taptiklis, Nick; Skirrow, Caroline; Glazer, Emilie; Panagopoulos, Elli; van Schaik, Tempest A.; Fehnert, Ben; King, James; Barnett, Jennifer H.	2019	Wearable Technology for High-Frequency Cognitive and Mood Assessment in Major Depressive Disorder: Longitudinal Observational Study	JMIR mental health	10.2196/12814	Primary research	BACKGROUND: Cognitive symptoms are common in major depressive disorder and may help to identify patients who need treatment or who are not experiencing adequate treatment response. Digital tools providing real-time data assessing cognitive function could help support patient treatment and remediation of cognitive and mood symptoms. OBJECTIVE: The aim of this study was to examine feasibility and v…	31738172	No
Cotes, Robert O.; Boazak, Mina; Griner, Emily; Jiang, Zifan; Kim, Bona; Bremer, Whitney; Seyedi, Salman; Bahrami Rad, Ali; Clifford, Gari D.	2022	Multimodal Assessment of Schizophrenia and Depression Utilizing Video, Acoustic, Locomotor, Electroencephalographic, and Heart Rate Technology: Protocol for an Observational Study	JMIR research protocols	10.2196/36417	Primary research	BACKGROUND: Current standards of psychiatric assessment and diagnostic evaluation rely primarily on the clinical subjective interpretation of a patient's outward manifestations of their internal state. While psychometric tools can help to evaluate these behaviors more systematically, the tools still rely on the clinician's interpretation of what are frequently nuanced speech and behavior patterns…	35830230	No
Creagh, Andrew P.; Dondelinger, Frank; Lipsmeier, Florian; Lindemann, Michael; Vos, Maarten de	2022	Longitudinal Trend Monitoring of Multiple Sclerosis Ambulation Using Smartphones	IEEE open journal of engineering in medicine and biology	10.1109/OJEMB.2022.3221306	Primary research	Goal: Smartphone and wearable devices may act as powerful tools to remotely monitor physical function in people with neurodegenerative and autoimmune diseases from out-of-clinic environments. Detection of progression onset or worsening of symptoms is especially important in people living with multiple sclerosis (PwMS) in order to enable optimally adapted therapeutic strategies. MS symptoms typica…	36578776	No
Dagum, Paul	2018	Digital biomarkers of cognitive function	NPJ digital medicine	10.1038/s41746-018-0018-4	Primary research	To identify digital biomarkers associated with cognitive function, we analyzed human-computer interaction from 7 days of smartphone use in 27 subjects (ages 18-34) who received a gold standard neuropsychological assessment. For several neuropsychological constructs (working memory, memory, executive function, language, and intelligence), we found a family of digital biomarkers that predicted test…	31304295	No
Dang, Bing; Dicarlo, John; Lukashov, Stanislav; Hinds, Nigel; Reinen, Jenna; Wen, Bo; Hao, Tian; Bilal, Erhan; Rogers, Jeff	2021	Development of a Smart Sleep Mask with Multiple Sensors	Annual International Conference of the IEEE Engineering in Medicine and Biology Society. IEEE Engineering in Medicine and Biology Society. Annual International Conference	10.1109/EMBC46164.2021.9630086	Primary research	In this work, we demonstrated a Smart Sleep Mask with several integrated physiological sensors such as 3-axis accelerometers, respiratory acoustic sensor, and an eye movement sensor. In particular, using infrared optical sensors, eye movement frequency, direction, and amplitude can be directly monitored and recorded during sleep sessions. We also developed a mobile app for data storage, signal pr…	34892728	No
Dechant, Martin Johannes; Frommel, Julian; Mandryk, Regan Lee	2021	The Development of Explicit and Implicit Game-Based Digital Behavioral Markers for the Assessment of Social Anxiety	Frontiers in psychology	10.3389/fpsyg.2021.760850	Primary research	Social relationships are essential for humans; neglecting our social needs can reduce wellbeing or even lead to the development of more severe issues such as depression or substance dependency. Although essential, some individuals face major challenges in forming and maintaining social relationships due to the experience of social anxiety. The burden of social anxiety can be reduced through acces…	34975652	Yes
Deng, Kaiwen; Li, Yueming; Zhang, Hanrui; Wang, Jian; Albin, Roger L.; Guan, Yuanfang	2022	Heterogeneous digital biomarker integration out-performs patient self-reports in predicting Parkinson's disease	Communications biology	10.1038/s42003-022-03002-x	Primary research	Parkinson's disease (PD) is one of the first diseases where digital biomarkers demonstrated excellent performance in differentiating disease from healthy individuals. However, no study has systematically compared and leveraged multiple types of digital biomarkers to predict PD. Particularly, machine learning works on the fine-motor skills of PD are limited. Here, we developed deep learning method…	35039601	No
Depp, Colin A.; Bashem, Jesse; Moore, Raeanne C.; Holden, Jason L.; Mikhael, Tanya; Swendsen, Joel; Harvey, Philip D.; Granholm, Eric L.	2019	GPS mobility as a digital biomarker of negative symptoms in schizophrenia: a case control study	NPJ digital medicine	10.1038/s41746-019-0182-1	Primary research	Mobility is an important correlate of physical, cognitive, and mental health in chronic illness, and can be measured passively with mobile phone global positional satellite (GPS) sensors. To date, GPS data have been reported in a few studies of schizophrenia, yet it is unclear whether these data correlate with concurrent momentary reports of location, vary by people with schizophrenia and healthy…	31728415	No
Despotovic, Vladimir; Ismael, Muhannad; Cornil, Maël; Call, Roderick Mc; Fagherazzi, Guy	2021	Detection of COVID-19 from voice, cough and breathing patterns: Dataset and preliminary results	Computers in biology and medicine	10.1016/j.compbiomed.2021.104944	Primary research	COVID-19 heavily affects breathing and voice and causes symptoms that make patients' voices distinctive, creating recognizable audio signatures. Initial studies have already suggested the potential of using voice as a screening solution. In this article we present a dataset of voice, cough and breathing audio recordings collected from individuals infected by SARS-CoV-2 virus, as well as non-infec…	34656870	No
Diao, James A.; Raza, Marium M.; Venkatesh, Kaushik P.; Kvedar, Joseph C.	2022	Watching Parkinson's disease with wrist-based sensors	NPJ digital medicine	10.1038/s41746-022-00619-4	Other	Parkinson's disease (PD) lacks sensitive, objective, and reliable measures for disease progression and response. This presents a challenge for clinical trials given the multifaceted and fluctuating nature of PD symptoms. Innovations in digital health and wearable sensors promise to more precisely measure aspects of patient function and well-being. Beyond research trials, digital biomarkers and cl…	35697864	No
Dillenseger, Anja; Weidemann, Marie Luise; Trentzsch, Katrin; Inojosa, Hernan; Haase, Rocco; Schriefer, Dirk; Voigt, Isabel; Scholz, Maria; Akgün, Katja; Ziemssen, Tjalf	2021	Digital Biomarkers in Multiple Sclerosis	Brain sciences	10.3390/brainsci11111519	Review	For incurable diseases, such as multiple sclerosis (MS), the prevention of progression and the preservation of quality of life play a crucial role over the entire therapy period. In MS, patients tend to become ill at a younger age and are so variable in terms of their disease course that there is no standard therapy. Therefore, it is necessary to enable a therapy that is as personalized as possib…	34827518	Yes
Ding, Huitong; Mandapati, Amiya; Karjadi, Cody; Ang, Ting Fang Alvin; Lu, Sophia; Miao, Xiao; Glass, James; Au, Rhoda; Lin, Honghuang	2022	Association Between Acoustic Features and Neuropsychological Test Performance in the Framingham Heart Study: Observational Study	Journal of medical Internet research	10.2196/42886	Primary research	BACKGROUND: Human voice has increasingly been recognized as an effective indicator for the detection of cognitive disorders. However, the association of acoustic features with specific cognitive functions and mild cognitive impairment (MCI) has yet to be evaluated in a large community-based population. OBJECTIVE: This study aimed to investigate the association between acoustic features and neurop…	36548029	No
Ding, Zihan; Lee, Tsz-Lok; Chan, Agnes S.	2022	Digital Cognitive Biomarker for Mild Cognitive Impairments and Dementia: A Systematic Review	Journal of clinical medicine	10.3390/jcm11144191	Review	The dementia population is increasing as the world's population is growing older. The current systematic review aims to identify digital cognitive biomarkers from computerized tests for detecting dementia and its risk state of mild cognitive impairment (MCI), and to evaluate the diagnostic performance of digital cognitive biomarkers. A literature search was performed in three databases, and suppl…	35887956	Yes
Dockendorf, Marissa F.; Hansen, Bryan J.; Bateman, Kevin P.; Moyer, Matthew; Shah, Jyoti K.; Shipley, Lisa A.	2021	Digitally Enabled, Patient-Centric Clinical Trials: Shifting the Drug Development Paradigm	Clinical and translational science	10.1111/cts.12910	Review	The rapidly advancing field of digital health technologies provides a great opportunity to radically transform the way clinical trials are conducted and to shift the clinical trial paradigm from a site-centric to a patient-centric model. Merck's (Kenilworth, NJ) digitally enabled clinical trial initiative is focused on introduction of digital technologies into the clinical trial paradigm to reduc…	33048475	Yes
Dominietto, Marco D.; Capobianco, Enrico	2016	Expected Impacts of Connected Multimodal Imaging in Precision Oncology	Frontiers in pharmacology	10.3389/fphar.2016.00451	Other		27965577	No
Dorsey, E. Ray; Marks, William J. [JR]	2017	Verily and Its Approach to Digital Biomarkers	Digital biomarkers	10.1159/000476051	Other		32095750	No
Dorsey, E. Ray; Papapetropoulos, Spyros; Xiong, Mulin; Kieburtz, Karl	2017	The First Frontier: Digital Biomarkers for Neurodegenerative Disorders	Digital biomarkers	10.1159/000477383	Review	Current measures of neurodegenerative diseases are highly subjective and based on episodic visits. Consequently, drug development decisions rely on sparse, subjective data, which have led to the conduct of large-scale phase 3 trials of drugs that are likely not effective. Such failures are costly, deter future investment, and hinder the development of treatments. Given the lack of reliable physio…	32095743	Yes
Druijff-van de Woestijne, Gerrieke B; McConchie, Hannah; de Kort, Yvonne A W; Licitra, Giovanni; Zhang, Chao; Overeem, Sebastiaan; Smolders, Karin C H J	2021	Behavioural biometrics: Using smartphone keyboard activity as a proxy for rest-activity patterns	Journal of sleep research	10.1111/jsr.13285	Primary research	Rest-activity patterns are important aspects of healthy sleep and may be disturbed in conditions like circadian rhythm disorders, insomnia, insufficient sleep syndrome, and neurological disorders. Long-term monitoring of rest-activity patterns is typically performed with diaries or actigraphy. Here, we propose an unobtrusive method to obtain rest-activity patterns using smartphone keyboard activi…	33666298	No
Du, Mengtian; Andersen, Stacy L.; Cosentino, Stephanie; Boudreau, Robert M.; Perls, Thomas T.; Sebastiani, Paola	2022	Digitally generated Trail Making Test data: Analysis using hidden Markov modeling	Alzheimer's & dementia (Amsterdam, Netherlands)	10.1002/dad2.12292	Primary research	The Trail Making Test (TMT) is a neuropsychological test used to assess cognitive dysfunction. The TMT consists of two parts: TMT-A requires connecting numbers 1 to 25 sequentially; TMT-B requires connecting numbers 1 to 12 and letters A to L sequentially, alternating between numbers and letters. We propose using a digitally recorded version of TMT to capture cognitive or physical functions under…	35280964	No
Duffy, Ian R.; Boyle, Amanda J.; Vasdev, Neil	2019	Improving PET Imaging Acquisition and Analysis With Machine Learning: A Narrative Review With Focus on Alzheimer's Disease and Oncology	Molecular imaging	10.1177/1536012119869070	Review	Machine learning (ML) algorithms have found increasing utility in the medical imaging field and numerous applications in the analysis of digital biomarkers within positron emission tomography (PET) imaging have emerged. Interest in the use of artificial intelligence in PET imaging for the study of neurodegenerative diseases and oncology stems from the potential for such techniques to streamline d…	31429375	No
Dunn, Jessilyn; Shandhi, Md Mobashir Hasan; Cho, Peter; Roghanizad, Ali; Singh, Karnika; Wang, Will; Enache, Oana; Stern, Amanda; Sbahi, Rami; Tatar, Bilge; Fiscus, Sean; Khoo, Qi Xuan; Kuo, Yvonne; Lu, Xiao; Hsieh, Joseph; Kalodzitsa, Alena; Bahmani, Amir; Alavi, Arash; Ray, Utsab; Snyder, Michael; Ginsburg, Geoffrey; Pasquale, Dana; Woods, Christopher; Shaw, Ryan	2022	A Method for Intelligent Allocation of Diagnostic Testing by Leveraging Data from Commercial Wearable Devices: A Case Study on COVID-19	Research square	10.21203/rs.3.rs-1490524/v1	Primary research	Mass surveillance testing can help control outbreaks of infectious diseases such as COVID-19. However, diagnostic test shortages are prevalent globally and continue to occur in the US with the onset of new COVID-19 variants, demonstrating an unprecedented need for improving our current methods for mass surveillance testing. By targeting surveillance testing towards individuals who are most likely…	35378754	Yes
Egger, Stephan T.; Knorr, Marius; Bobes, Julio; Bernstein, Abraham; Seifritz, Erich; Vetter, Stefan	2020	Real-Time Assessment of Stress and Stress Response Using Digital Phenotyping: A Study Protocol	Frontiers in digital health	10.3389/fdgth.2020.544418	Other	Background: Stress is a complex phenomenon that may have a negative influence on health and well-being; consequently, it plays a pivotal role in mental health. Although the incidence of mental disorders has been continuously rising, development of prevention and treatment methods has been rather slow. Through the ubiquitous presence of smartphones and wearable devices, people can monitor stress p…	34713030	No
Egli, Adrian; Battegay, Manuel; Büchler, Andrea C.; Bühlmann, Peter; Calandra, Thierry; Eckert, Philippe; Furrer, Hansjakob; Greub, Gilbert; Jakob, Stephan M.; Kaiser, Laurent; Leib, Stephen L.; Marsch, Stephan; Meinshausen, Nicolai; Pagani, Jean-Luc; Pugin, Jerome; Rätsch, Gunnar; Schrenzel, Jacques; Schüpbach, Reto; Siegemund, Martin; Zamboni, Nicola; Zbinden, Reinhard; Zinkernagel, Annelies; B…	2020	SPHN/PHRT: Forming a Swiss-Wide Infrastructure for Data-Driven Sepsis Research	Studies in health technology and informatics	10.3233/SHTI200346	Primary research	Sepsis is a highly heterogenous syndrome with variable causes and outcomes. As part of the SPHN/PHRT funding program, we aim to build a highly interoperable, interconnected network for data collection, exchange and analysis of patients on intensive care units in order to predict sepsis onset and mortality earlier. All five University Hospitals, Universities, the Swiss Institute of Bioinformatics …	32570564	Yes
Elnakib, Shatha; Vecino-Ortiz, Andres I.; Gibson, Dustin G.; Agarwal, Smisha; Trujillo, Antonio J.; Zhu, Yifan; Labrique, Alain	2022	A novel score for mobile health applications to predict and prevent mortality: Further validation and adaptation to US population using the US NHANES dataset	Journal of medical Internet research	10.2196/36787	Review	BACKGROUND: The "C-Score", an Individual Health Score, is based on a predictive model validated in the UK and US populations. It was designed to serve as an individualized 'point-in-time' health assessment tool, which could be integrated into clinical counseling or consumer-facing digital health tools to encourage lifestyle modifications which reduce the risk of premature death. OBJECTIVE: Our st…	35483022	No
Espay, Alberto J.; Bonato, Paolo; Nahab, Fatta B.; Maetzler, Walter; Dean, John M.; Klucken, Jochen; Eskofier, Bjoern M.; Merola, Aristide; Horak, Fay; Lang, Anthony E.; Reilmann, Ralf; Giuffrida, Joe; Nieuwboer, Alice; Horne, Malcolm; Little, Max A.; Litvan, Irene; Simuni, Tanya; Dorsey, E. Ray; Burack, Michelle A.; Kubota, Ken; Kamondi, Anita; Godinho, Catarina; Daneault, Jean-Francois; Mitsi, …	2016	Technology in Parkinson's disease: Challenges and opportunities	Movement disorders : official journal of the Movement Disorder Society	10.1002/mds.26642	Review	The miniaturization, sophistication, proliferation, and accessibility of technologies are enabling the capture of more and previously inaccessible phenomena in Parkinson's disease (PD). However, more information has not translated into a greater understanding of disease complexity to satisfy diagnostic and therapeutic needs. Challenges include noncompatible technology platforms, the need for wide…	27125836	No
Evers, Luc Jw; Raykov, Yordan P.; Krijthe, Jesse H.; Silva de Lima, Ana Lígia; Badawy, Reham; Claes, Kasper; Heskes, Tom M.; Little, Max A.; Meinders, Marjan J.; Bloem, Bastiaan R.	2020	Real-Life Gait Performance as a Digital Biomarker for Motor Fluctuations: The Parkinson@Home Validation Study	Journal of medical Internet research	10.2196/19068	Primary research	BACKGROUND: Wearable sensors have been used successfully to characterize bradykinetic gait in patients with Parkinson disease (PD), but most studies to date have been conducted in highly controlled laboratory environments. OBJECTIVE: This paper aims to assess whether sensor-based analysis of real-life gait can be used to objectively and remotely monitor motor fluctuations in PD. METHODS: The Park…	33034562	No
Ferrar, Jennifer; Griffith, Gareth J.; Skirrow, Caroline; Cashdollar, Nathan; Taptiklis, Nick; Dobson, James; Cree, Fiona; Cormack, Francesca K.; Barnett, Jennifer H.; Munafò, Marcus R.	2021	Developing Digital Tools for Remote Clinical Research: How to Evaluate the Validity and Practicality of Active Assessments in Field Settings	Journal of medical Internet research	10.2196/26004	Other	The ability of remote research tools to collect granular, high-frequency data on symptoms and digital biomarkers is an important strength because it circumvents many limitations of traditional clinical trials and improves the ability to capture clinically relevant data. This approach allows researchers to capture more robust baselines and derive novel phenotypes for improved precision in diagnosi…	34142972	No
Ferreri, Florian; Bourla, Alexis; Peretti, Charles-Siegfried; Segawa, Tomoyuki; Jaafari, Nemat; Mouchabac, Stéphane	2019	How New Technologies Can Improve Prediction, Assessment, and Intervention in Obsessive-Compulsive Disorder (e-OCD): Review	JMIR mental health	10.2196/11643	Review	BACKGROUND: New technologies are set to profoundly change the way we understand and manage psychiatric disorders, including obsessive-compulsive disorder (OCD). Developments in imaging and biomarkers, along with medical informatics, may well allow for better assessments and interventions in the future. Recent advances in the concept of digital phenotype, which involves using computerized measurem…	31821153	No
Ferrer-Mallol, Elisa; Matthews, Clare; Stoodley, Madeline; Gaeta, Alessandra; George, Elinor; Reuben, Emily; Johnson, Alex; Davies, Elin Haf	2022	Patient-led development of digital endpoints and the use of computer vision analysis in assessment of motor function in rare diseases	Frontiers in pharmacology	10.3389/fphar.2022.916714	Primary research	Digital health technologies are transforming the way health outcomes are captured and measured. Digital biomarkers may provide more objective measurements than traditional approaches as they encompass continuous and longitudinal data collection and use of automated analysis for data interpretation. In addition, the use of digital health technology allows for home-based disease assessments, which …	36172196	Yes
Fonseca, Cláudia de A D; Martelli, Daniella R. B.; Maia, Célia M. F.; Dias, Verônica O.; Carvalho, Adriana A.; Júnior, Hercílio Martelli	2022	Digital biomarker 2D:4D as a predictor of cancer: A systematic review	Early human development	10.1016/j.earlhumdev.2021.105521	Review	BACKGROUND: The digital ratio between the second and fourth digits of the hands, known as 2D:4D, is sexually dimorphic. It has been suggested that a low 2D:4D indicates high exposure to prenatal testosterone and low estrogen exposure while a high 2D:4D indicates the inverse. The 2D:4D may be predictive of cancer susceptibility, and this may be particularly true in cancers that show differences be…	34922146	No
Fraccaro, Paolo; Beukenhorst, Anna; Sperrin, Matthew; Harper, Simon; Palmier-Claus, Jasper; Lewis, Shôn; Van der Veer, Sabine N; Peek, Niels	2019	Digital biomarkers from geolocation data in bipolar disorder and schizophrenia: a systematic review	Journal of the American Medical Informatics Association : JAMIA	10.1093/jamia/ocz043	Review	OBJECTIVE: The study sought to explore to what extent geolocation data has been used to study serious mental illness (SMI). SMIs such as bipolar disorder and schizophrenia are characterized by fluctuating symptoms and sudden relapse. Currently, monitoring of people with an SMI is largely done through face-to-face visits. Smartphone-based geolocation sensors create opportunities for continuous mon…	31260049	No
Fröhlich, Holger; Bontridder, Noémi; Petrovska-Delacréta, Dijana; Glaab, Enrico; Kluge, Felix; Yacoubi, Mounim El; Marín Valero, Mayca; Corvol, Jean-Christophe; Eskofier, Bjoern; van Gyseghem, Jean-Marc; Lehericy, Stepháne; Winkler, Jürgen; Klucken, Jochen	2022	Leveraging the Potential of Digital Technology for Better Individualized Treatment of Parkinson's Disease	Frontiers in neurology	10.3389/fneur.2022.788427	Review	Recent years have witnessed a strongly increasing interest in digital technology within medicine (sensor devices, specific smartphone apps) and specifically also neurology. Quantitative measures derived from digital technology could provide Digital Biomarkers (DMs) enabling a quantitative and continuous monitoring of disease symptoms, also outside clinics. This includes the possibility to continu…	35295840	Yes
Galatzer-Levy, Isaac; Abbas, Anzar; Ries, Anja; Homan, Stephanie; Sels, Laura; Koesmahargyo, Vidya; Yadav, Vijay; Colla, Michael; Scheerer, Hanne; Vetter, Stefan; Seifritz, Erich; Scholz, Urte; Kleim, Birgit	2021	Validation of Visual and Auditory Digital Markers of Suicidality in Acutely Suicidal Psychiatric Inpatients: Proof-of-Concept Study	Journal of medical Internet research	10.2196/25199	Primary research	BACKGROUND: Multiple symptoms of suicide risk have been assessed based on visual and auditory information, including flattened affect, reduced movement, and slowed speech. Objective quantification of such symptomatology from novel data sources can increase the sensitivity, scalability, and timeliness of suicide risk assessment. OBJECTIVE: We aimed to examine measurements extracted from video inte…	34081022	No
Gangl, Clemens; Krychtiuk, Konstantin	2023	Digital health-high tech or high touch?	Wiener medizinische Wochenschrift (1946)	10.1007/s10354-022-00991-6	Review	Digital transformation in medicine refers to the implementation of information technology-driven developments in the healthcare system and their impact on the way we teach, share, and practice medicine. We would like to provide an overview of current developments and opportunities but also of the risks of digital transformation in medicine. Therefore, we examine the possibilities wearables and di…	36602630	Yes
Garcia-Gancedo, Luis; Bate, Andrew	2022	Digital biomarkers for post-licensure safety monitoring	Drug discovery today	10.1016/j.drudis.2022.103354	Other	Post-licensure safety data form the cornerstone of safety surveillance. However, such data have some limitations related to the subjectiveness of reporting and recording, primary purpose of the collected data, or heterogeneity. Routine capture of richer data would in part help mitigate these limitations, enabling earlier, more reliable safety insights. Digital health tools that remotely acquire h…	36108916	Yes
Garcia-Gancedo, Luis; Kelly, Madeline L.; Lavrov, Arseniy; Parr, Jim; Hart, Rob; Marsden, Rachael; Turner, Martin R.; Talbot, Kevin; Chiwera, Theresa; Shaw, Christopher E.; Al-Chalabi, Ammar	2019	Objectively Monitoring Amyotrophic Lateral Sclerosis Patient Symptoms During Clinical Trials With Sensors: Observational Study	JMIR mHealth and uHealth	10.2196/13433	Primary research	BACKGROUND: Objective symptom monitoring of patients with Amyotrophic Lateral Sclerosis (ALS) has the potential to provide an important source of information to evaluate the impact of the disease on aspects of real-world functional capacity and activities of daily living in the home setting, providing useful objective outcome measures for clinical trials. OBJECTIVE: This study aimed to investigat…	31859676	No
Gaßner, Heiko; Jensen, Dennis; Marxreiter, F.; Kletsch, Anja; Bohlen, Stefan; Schubert, Robin; Muratori, Lisa M.; Eskofier, Bjoern; Klucken, Jochen; Winkler, Jürgen; Reilmann, Ralf; Kohl, Zacharias	2020	Gait variability as digital biomarker of disease severity in Huntington's disease	Journal of neurology	10.1007/s00415-020-09725-3	Primary research	BACKGROUND: Impaired gait plays an important role for quality of life in patients with Huntington's disease (HD). Measuring objective gait parameters in HD might provide an unbiased assessment of motor deficits in order to determine potential beneficial effects of future treatments. OBJECTIVE: To objectively identify characteristic features of gait in HD patients using sensor-based gait analysis.…	32048014	No
Gaßner, Heiko; Jensen, Dennis; Marxreiter, Franz; Kletsch, Anja; Bohlen, Stefan; Schubert, Robin; Muratori, Lisa M.; Eskofier, Bjoern; Klucken, Jochen; Winkler, Jürgen; Reilmann, Ralf; Kohl, Zacharias	2020	Correction to: Gait variability as digital biomarker of disease severity in Huntington's disease	Journal of neurology	10.1007/s00415-020-09789-1	Primary research	The original version of this article unfortunately contained a mistake. The name of one author is not presented correctly in the author group.	32221775	No
Gazi, Asim H.; Gurel, Nil Z.; Richardson, Kristine L. S.; Wittbrodt, Matthew T.; Shah, Amit J.; Vaccarino, Viola; Bremner, J. Douglas; Inan, Omer T.	2020	Digital Cardiovascular Biomarker Responses to Transcutaneous Cervical Vagus Nerve Stimulation: State-Space Modeling, Prediction, and Simulation	JMIR mHealth and uHealth	10.2196/20488	Primary research	BACKGROUND: Transcutaneous cervical vagus nerve stimulation (tcVNS) is a promising alternative to implantable stimulation of the vagus nerve. With demonstrated potential in myriad applications, ranging from systemic inflammation reduction to traumatic stress attenuation, closed-loop tcVNS during periods of risk could improve treatment efficacy and reduce ineffective delivery. However, achieving t…	32960179	Yes
Gerbelot, R.; Koenig, A.; Goyer, C.; Willemin, J.; Desir, C.; Porcherot, J.; Kane, H. Sylla; Guillemaud, R.; Borel, J-C; Jallon, P.	2015	A wireless patch for sleep respiratory disorders applications	Annual International Conference of the IEEE Engineering in Medicine and Biology Society. IEEE Engineering in Medicine and Biology Society. Annual International Conference	10.1109/EMBC.2015.7318847	Primary research	This paper presents a conformable wireless patch and its mobile application for physical activity, spO2 and pCO2 recording associated to digital biomarkers that aim at providing the clinicians with a reliable computer-aided diagnosis tool for rapid and continuous monitoring of sleep respiratory disorders. Each part of the system is described and results are presented and discussed. The reflectanc…	26736747	Yes
Gharehbaghi, Sevda; Whittingslow, Daniel C.; Ponder, Lori A.; Prahalad, Sampath; Inan, Omer T.	2021	Acoustic Emissions From Loaded and Unloaded Knees to Assess Joint Health in Patients With Juvenile Idiopathic Arthritis	IEEE journal of biomedical and health informatics	10.1109/JBHI.2021.3081429	Primary research	OBJECTIVE: We studied and compared joint acoustical emissions (JAEs) in loaded and unloaded knees as digital biomarkers for evaluating knee health status during the course of treatment in patients with juvenile idiopathic arthritis (JIA). METHODS: JAEs were recorded from 38 participants, performing 10 repetitions of unloaded flexion/extension (FE) and loaded squat exercises. A novel algorithm was…	34003759	No
Ghosal, Rahul; Varma, Vijay R.; Volfson, Dmitri; Hillel, Inbar; Urbanek, Jacek; Hausdorff, Jeffrey M.; Watts, Amber; Zipunnikov, Vadim	2021	Distributional data analysis via quantile functions and its application to modeling digital biomarkers of gait in Alzheimer's Disease	Biostatistics (Oxford, England)	10.1093/biostatistics/kxab041	Primary research	With the advent of continuous health monitoring with wearable devices, users now generate their unique streams of continuous data such as minute-level step counts or heartbeats. Summarizing these streams via scalar summaries often ignores the distributional nature of wearable data and almost unavoidably leads to the loss of critical information. We propose to capture the distributional nature of …	36519565	No
Ghosh, Abhirup; Puthusseryppady, Vaisakh; Chan, Dennis; Mascolo, Cecilia; Hornberger, Michael	2022	Machine learning detects altered spatial navigation features in outdoor behaviour of Alzheimer's disease patients	Scientific reports	10.1038/s41598-022-06899-w	Primary research	Impairment of navigation is one of the earliest symptoms of Alzheimer's disease (AD), but to date studies have involved proxy tests of navigation rather than studies of real life behaviour. Here we use GPS tracking to measure ecological outdoor behaviour in AD. The aim was to use data-driven machine learning approaches to explore spatial metrics within real life navigational traces that discrimin…	35210486	No
Gielis, Karsten; Vanden Abeele, Marie-Elena; Croon, Robin de; Dierick, Paul; Ferreira-Brito, Filipa; van Assche, Lies; Verbert, Katrien; Tournoy, Jos; Vanden Abeele, Vero	2021	Dissecting Digital Card Games to Yield Digital Biomarkers for the Assessment of Mild Cognitive Impairment: Methodological Approach and Exploratory Study	JMIR serious games	10.2196/18359	Primary research	BACKGROUND: Mild cognitive impairment (MCI), the intermediate cognitive status between normal cognitive decline and pathological decline, is an important clinical construct for signaling possible prodromes of dementia. However, this condition is underdiagnosed. To assist monitoring and screening, digital biomarkers derived from commercial off-the-shelf video games may be of interest. These games …	34734825	Yes
Gielis, Karsten; Vanden Abeele, Marie-Elena; Verbert, Katrien; Tournoy, Jos; Vos, Maarten de; Vanden Abeele, Vero	2021	Detecting Mild Cognitive Impairment via Digital Biomarkers of Cognitive Performance Found in Klondike Solitaire: A Machine-Learning Study	Digital biomarkers	10.1159/000514105	Primary research	BACKGROUND: Mild cognitive impairment (MCI) is a condition that entails a slight yet noticeable decline in cognition that exceeds normal age-related changes. Older adults living with MCI have a higher chance of progressing to dementia, which warrants regular cognitive follow-up at memory clinics. However, due to time and resource constraints, this follow-up is conducted at separate moments in tim…	33791448	Yes
Gnarra, Oriella; Wulf, M.; Schäfer, C.; Nef, T.; Bassetti, C.	2023	REM Sleep Behaviour Disorder, a narrative review from a technological perspective	Sleep	10.1093/sleep/zsad030	Review	STUDY OBJECTIVES: Isolated REM sleep behaviour disorder (iRBD) is a parasomnia characterized by dream enactment. It represents a prodromal state of alpha-synucleinopathies, like Parkinson's disease. In recent years, biomarkers of increased risk of phenoconversion from iRBD to overt alpha-synucleinopathies have been identified. Currently, diagnosis and monitoring rely on subjective reports and pol…	36789541	No
Godfrey, A.; Brodie, M.; Nouredanesh, M.; Stuart, S.; Robinson, L.; van Schooten, K. S.	2019	Inertial wearables as pragmatic tools in dementia	Maturitas	10.1016/j.maturitas.2019.05.010	Review	Dementia is a critically important issue due to its wide impact on health services as well as its personal and societal costs. Limitations exist for current dementia protocols, and there are calls to introduce modern technology that facilitates the addition of digital biomarkers to routine clinical practice. Wearable technology (wearables) are nearly ubiquitous in everyday life, gathering discret…	31351515	Yes
Goldhahn, Jörg	2017	Need for Digital Biomarkers in Musculoskeletal Trials	Digital biomarkers	10.1159/000479753	Other	Pain and loss of function - both problems cause patients to visit a musculoskeletal specialist. Therefore, both lead symptoms should serve as a benchmark for new therapeutic approaches. New technologies generating digital biomarkers have the potential to significantly change musculoskeletal trials. However, more work is needed to agree upon data and variable standards, to improve user friendlines…	32095748	No
Goltermann, Janik; Emden, Daniel; Leehr, Elisabeth Johanna; Dohm, Katharina; Redlich, Ronny; Dannlowski, Udo; Hahn, Tim; Opel, Nils	2021	Smartphone-Based Self-Reports of Depressive Symptoms Using the Remote Monitoring Application in Psychiatry (ReMAP): Interformat Validation Study	JMIR mental health	10.2196/24333	Primary research	BACKGROUND: Smartphone-based symptom monitoring has gained increased attention in psychiatric research as a cost-efficient tool for prospective and ecologically valid assessments based on participants' self-reports. However, a meaningful interpretation of smartphone-based assessments requires knowledge about their psychometric properties, especially their validity. OBJECTIVE: The goal of this stu…	33433392	No
Gómez, Santiago; Romo-Bucheli, David; Martínez, Fabio	2022	A digital cardiac disease biomarker from a generative progressive cardiac cine-MRI representation	Biomedical engineering letters	10.1007/s13534-021-00212-w	Primary research	Cardiac cine-MRI is one of the most important diagnostic tools used to assess the morphology and physiology of the heart during the cardiac cycle. Nonetheless, the analysis on cardiac cine-MRI is poorly exploited and remains highly dependent on the observer's expertise. This work introduces an imaging cardiac disease representation, coded as an embedding vector, that fully exploits hidden mapping…	35186361	No
Gorski, Mark A.; Mimoto, Stanley M.; Khare, Vivek; Bhatkar, Viprali; Combs, Arthur H.	2021	Real-Time Digital Biometric Monitoring during Elite Athletic Competition: System Feasibility with a Wearable Medical-Grade Sensor	Digital biomarkers	10.1159/000513222	Primary research	INTRODUCTION: Real-time digital heart rate (HR) monitoring in sports can provide unique physiological insights into athletic performance. However, most HR monitoring of elite athletes is limited to non-real-time, non-competition settings while utilizing sensors that are cumbersome. The present study was undertaken to test the feasibility of using small, wearable medical-grade sensors, paired with…	33791447	No
Greene, Barry R.; Premoli, Isabella; McManus, Killian; McGrath, Denise; Caulfield, Brian	2021	Predicting Fall Counts Using Wearable Sensors: A Novel Digital Biomarker for Parkinson's Disease	Sensors (Basel, Switzerland)	10.3390/s22010054	Primary research	People with Parkinson's disease (PD) experience significant impairments to gait and balance; as a result, the rate of falls in people with Parkinson's disease is much greater than that of the general population. Falls can have a catastrophic impact on quality of life, often resulting in serious injury and even death. The number (or rate) of falls is often used as a primary outcome in clinical tri…	35009599	No
Gutheil, Julian; Donsa, Klaus	2022	SAINTENS: Self-Attention and Intersample Attention Transformer for Digital Biomarker Development Using Tabular Healthcare Real World Data	Studies in health technology and informatics	10.3233/SHTI220371	Primary research	BACKGROUND: Deep learning currently struggles with tabular data, but it can benefit from multimodal learning. SAINT is a deep learning model for tabular data on which we base our presented developments. OBJECTIVES: In this study, we introduce SAINTENS as a new deep learning method, specifically for the in healthcare predominant tabular real world data. METHODS: For this purpose, we compare SAINTE…	35592984	No
Guthrie, Nicole L.; Carpenter, Jason; Edwards, Katherine L.; Appelbaum, Kevin J.; Dey, Sourav; Eisenberg, David M.; Katz, David L.; Berman, Mark A.	2019	Emergence of digital biomarkers to predict and modify treatment efficacy: machine learning study	BMJ open	10.1136/bmjopen-2019-030710	Primary research	OBJECTIVES: Development of digital biomarkers to predict treatment response to a digital behavioural intervention. DESIGN: Machine learning using random forest classifiers on data generated through the use of a digital therapeutic which delivers behavioural therapy to treat cardiometabolic disease. Data from 13 explanatory variables (biometric and engagement in nature) generated in the first 28 d…	31337662	Yes
Haggenmüller, Sarah; Maron, Roman C.; Hekler, Achim; Utikal, Jochen S.; Barata, Catarina; Barnhill, Raymond L.; Beltraminelli, Helmut; Berking, Carola; Betz-Stablein, Brigid; Blum, Andreas; Braun, Stephan A.; Carr, Richard; Combalia, Marc; Fernandez-Figueras, Maria-Teresa; Ferrara, Gerardo; Fraitag, Sylvie; French, Lars E.; Gellrich, Frank F.; Ghoreschi, Kamran; Goebeler, Matthias; Guitera, Pasca…	2021	Skin cancer classification via convolutional neural networks: systematic review of studies involving human experts	European journal of cancer (Oxford, England : 1990)	10.1016/j.ejca.2021.06.049	Review	BACKGROUND: Multiple studies have compared the performance of artificial intelligence (AI)-based models for automated skin cancer classification to human experts, thus setting the cornerstone for a successful translation of AI-based tools into clinicopathological practice. OBJECTIVE: The objective of the study was to systematically analyse the current state of research on reader studies involving…	34509059	Yes
Hajjar, Ihab; Okafor, Maureen; Choi, Jinho D.; Moore, Elliot 2nd; Abrol, Anees; Calhoun, Vince D.; Goldstein, Felicia C.	2023	Development of digital voice biomarkers and associations with cognition, cerebrospinal biomarkers, and neural representation in early Alzheimer's disease	Alzheimer's & dementia (Amsterdam, Netherlands)	10.1002/dad2.12393	Primary research	INTRODUCTION: Advances in natural language processing (NLP), speech recognition, and machine learning (ML) allow the exploration of linguistic and acoustic changes previously difficult to measure. We developed processes for deriving lexical-semantic and acoustic measures as Alzheimer's disease (AD) digital voice biomarkers. METHODS: We collected connected speech, neuropsychological, neuroimaging,…	36777093	No
Hale, Timothy M.; Guardigni, Viola; Roitmann, Eva; Vegreville, Matthieu; Brawley, Brooke; Woodbury, Erin; Storer, Thomas W.; Sax, Paul E.; Montano, Monty	2019	Middle-Aged Men With HIV Have Diminished Accelerometry-Based Activity Profiles Despite Similar Lab-Measured Gait Speed: Pilot Study	JMIR mHealth and uHealth	10.2196/11190	Primary research	BACKGROUND: People aging with HIV are living with increased risk for functional decline compared with uninfected adults of the same age. Early preclinical changes in biomarkers in middle-aged individuals at risk for mobility and functional decline are needed. OBJECTIVE: This pilot study aims to compare measures of free-living activity with lab-based measures. In addition, we aim to examine differ…	30707104	No
Hämäläinen, Markku D.; Zetterström, Andreas; Winkvist, Maria; Söderquist, Marcus; Öhagen, Patrik; Andersson, Karl; Nyberg, Fred	2020	Breathalyser-Based eHealth Data Suggest That Self-Reporting of Abstinence Is a Poor Outcome Measure for Alcohol Use Disorder Clinical Trials	Alcohol and alcoholism (Oxford, Oxfordshire)	10.1093/alcalc/agaa004	Primary research	AIMS: To evaluate the efficacy and monitoring capabilities of a breathalyser-based eHealth system for patients with alcohol use disorder (AUD) and to investigate the quality and validity of timeline follow-back (TLFB) as outcome measure in clinical trials and treatment. METHODS: Patients (n = 115) were recruited to clinical trials from a 12-step aftercare programme (12S-ABS) and from hospital car…	32118260	No
Hamy, Valentin; Garcia-Gancedo, Luis; Pollard, Andrew; Myatt, Anniek; Liu, Jingshu; Howland, Andrew; Beineke, Philip; Quattrocchi, Emilia; Williams, Rachel; Crouthamel, Michelle	2020	Developing Smartphone-Based Objective Assessments of Physical Function in Rheumatoid Arthritis Patients: The PARADE Study	Digital biomarkers	10.1159/000506860	Primary research	BACKGROUND: Digital biomarkers that measure physical activity and mobility are of great interest in the assessment of chronic diseases such as rheumatoid arthritis, as it provides insights on patients' quality of life that can be reliably compared across a whole population. OBJECTIVE: To investigate the feasibility of analyzing iPhone sensor data collected remotely by means of a mobile software a…	32510034	No
Hänsel, Katrin; Lin, Inna Wanyin; Sobolev, Michael; Muscat, Whitney; Yum-Chan, Sabrina; Choudhury, Munmun de; Kane, John M.; Birnbaum, Michael L.	2021	Utilizing Instagram Data to Identify Usage Patterns Associated With Schizophrenia Spectrum Disorders	Frontiers in psychiatry	10.3389/fpsyt.2021.691327	Primary research	Background and Objectives: Prior research has successfully identified linguistic and behavioral patterns associated with schizophrenia spectrum disorders (SSD) from user generated social media activity. Few studies, however, have explored the potential for image analysis to inform psychiatric care for individuals with SSD. Given the popularity of image-based platforms, such as Instagram, investig…	34483987	No
Hardman, Tim; Caplain, Henri; Rottey, Sylvie; Douglas, Desiree; Stringer, Steffan; Sourgens, Hildegard	2019	European Federation for Exploratory Medicines Development Lyon Conference 2019: The Changing Landscape of Early Medicines Development-Be Prepared	Frontiers in pharmacology	10.3389/fphar.2019.01377	Other	The second biennial conference of the European Federation for Exploratory Medicines Development (EUFEMED) was the result of a continued effort of EUFEMED to gather all stakeholders of exploratory clinical drug development to evaluate and discuss recent developments in the field. The conference focused on how the landscape around early clinical development is changing and how clinical pharmacologi…	31849649	No
Harms, Robbert L.; Ferrari, Alberto; Meier, Irene B.; Martinkova, Julie; Santus, Enrico; Marino, Nicola; Cirillo, Davide; Mellino, Simona; Catuara Solarz, Silvina; Tarnanas, Ioannis; Szoeke, Cassandra; Hort, Jakub; Valencia, Alfonso; Ferretti, Maria Teresa; Seixas, Azizi; Santuccione Chadha, Antonella	2022	Digital biomarkers and sex impacts in Alzheimer's disease management - potential utility for innovative 3P medicine approach	The EPMA journal	10.1007/s13167-022-00284-3	Primary research	Digital biomarkers are defined as objective, quantifiable physiological and behavioral data that are collected and measured by means of digital devices. Their use has revolutionized clinical research by enabling high-frequency, longitudinal, and sensitive measurements. In the field of neurodegenerative diseases, an example of a digital biomarker-based technology is instrumental activities of dail…	35719134	Yes
Hart, Alexander; Reis, Dorota; Prestele, Elisabeth; Jacobson, Nicholas C.	2022	Using Smartphone Sensor Paradata and Personalized Machine Learning Models to Infer Participants' Well-being: Ecological Momentary Assessment	Journal of medical Internet research	10.2196/34015	Primary research	BACKGROUND: Sensors embedded in smartphones allow for the passive momentary quantification of people's states in the context of their daily lives in real time. Such data could be useful for alleviating the burden of ecological momentary assessments and increasing utility in clinical assessments. Despite existing research on using passive sensor data to assess participants' moment-to-moment states…	35482397	Yes
Hartl, Dominik; Luca, Valeria de; Kostikova, Anna; Laramie, Jason; Kennedy, Scott; Ferrero, Enrico; Siegel, Richard; Fink, Martin; Ahmed, Sohail; Millholland, John; Schuhmacher, Alexander; Hinder, Markus; Piali, Luca; Roth, Adrian	2021	Translational precision medicine: an industry perspective	Journal of translational medicine	10.1186/s12967-021-02910-6	Review	In the era of precision medicine, digital technologies and artificial intelligence, drug discovery and development face unprecedented opportunities for product and business model innovation, fundamentally changing the traditional approach of how drugs are discovered, developed and marketed. Critical to this transformation is the adoption of new technologies in the drug development process, cataly…	34090480	Yes
Hemkens, Lars G.	2021	Benefit assessment of digital health applications-challenges and opportunities	Bundesgesundheitsblatt, Gesundheitsforschung, Gesundheitsschutz	10.1007/s00103-021-03413-x	Other	Digital health applications promise to improve patient health and medical care. This analysis provides a brief overview of evidence-based benefit assessment and the challenges to the underlying evidence as prerequisites for optimal patient-oriented decision making. Classical concepts in study design, recent developments, and innovative approaches are described with the aim of highlighting future …	34524477	No
Hoang, Trung-Hieu; Zehni, Mona; Xu, Huaijin; Heintz, George; Christopher, Zallek; Do, Minh	2022	Towards a Comprehensive Solution for a Vision-based Digitized Neurological Examination	IEEE journal of biomedical and health informatics	10.1109/JBHI.2022.3167927	Primary research	The ability to use digitally recorded and quantified neurological exam information is important to help healthcare systems deliver better care, in-person and via telehealth, as they compensate for a growing shortage of neurologists. Current neurological digital biomarker pipelines, however, are narrowed down to a specific neurological exam component or applied for assessing specific conditions. I…	35439148	No
Holmes, Ashley A.; Tripathi, Shikha; Katz, Emily; Mondesire-Crump, Ijah; Mahajan, Rahul; Ritter, Aaron; Arroyo-Gallego, Teresa; Giancardo, Luca	2022	A novel framework to estimate cognitive impairment via finger interaction with digital devices	Brain communications	10.1093/braincomms/fcac194	Primary research	Measuring cognitive function is essential for characterizing brain health and tracking cognitive decline in Alzheimer's Disease and other neurodegenerative conditions. Current tools to accurately evaluate cognitive impairment typically rely on a battery of questionnaires administered during clinical visits which is essential for the acquisition of repeated measurements in longitudinal studies. Pr…	35950091	Yes
Holmgren, Jackson G.; Morrow, Adelene; Coffee, Ali K.; Nahod, Paige M.; Santora, Samantha H.; Schwartz, Brian; Stiegmann, Regan A.; Zanetti, Cole A.	2022	Utilizing digital predictive biomarkers to identify Veteran suicide risk	Frontiers in digital health	10.3389/fdgth.2022.913590	Review	Veteran suicide is one of the most complex and pressing health issues in the United States. According to the 2020 National Veteran Suicide Prevention Annual Report, since 2018 an average of 17.2 Veterans died by suicide each day. Veteran suicide risk screening is currently limited to suicide hotlines, patient reporting, patient visits, and family or friend reporting. As a result of these limitati…	36329831	Yes
Hossain, Syed Monowar; Hnat, Timothy; Saleheen, Nazir; Nasrin, Nusrat Jahan; Noor, Joseph; Ho, Bo-Jhang; Condie, Tyson; Srivastava, Mani; Kumar, Santosh	2017	mCerebrum: A Mobile Sensing Software Platform for Development and Validation of Digital Biomarkers and Interventions	Proceedings of the ... International Conference on Embedded Networked Sensor Systems. International Conference on Embedded Networked Sensor Systems	10.1145/3131672.3131694	Primary research	The development and validation studies of new multisensory biomarkers and sensor-triggered interventions requires collecting raw sensor data with associated labels in the natural field environment. Unlike platforms for traditional mHealth apps, a software platform for such studies needs to not only support high-rate data ingestion, but also share raw high-rate sensor data with researchers, while …	30288504	No
Huddart, S.; Asege, L.; Jaganath, D.; Golla, M.; Dang, H.; Lovelina, L.; Derendinger, B.; Andama, A.; Christopher, D. J.; Nhung, N. V.; Theron, G.; Denkinger, C. M.; Nahid, P.; Cattamanchi, A.; Yu, C.	2023	Continuous cough monitoring: a novel digital biomarker for TB diagnosis and treatment response monitoring	The international journal of tuberculosis and lung disease : the official journal of the International Union against Tuberculosis and Lung Disease	10.5588/ijtld.22.0511	Other		36855045	No
Hügle, Thomas; Caratsch, Leo; Caorsi, Matteo; Maglione, Jules; Dan, Diana; Dumusc, Alexandre; Blanchard, Marc; Kalweit, Gabriel; Kalweit, Maria	2022	Dorsal Finger Fold Recognition by Convolutional Neural Networks for the Detection and Monitoring of Joint Swelling in Patients with Rheumatoid Arthritis	Digital biomarkers	10.1159/000525061	Primary research	Digital biomarkers such as wearables are of increasing interest in monitoring rheumatic diseases, but they usually lack disease specificity. In this study, we apply convolutional neural networks (CNN) to real-world hand photographs in order to automatically detect, extract, and analyse dorsal finger fold lines as a correlate of proximal interphalangeal (PIP) joint swelling in patients with rheuma…	35949225	Yes
Huh, Ki Young; Oh, Jaeseong; Lee, SeungHwan; Yu, Kyung-Sang	2022	Clinical Evaluation of Digital Therapeutics: Present and Future	Healthcare informatics research	10.4258/hir.2022.28.3.188	Review	OBJECTIVES: Digital therapeutics (DTx) are software-based therapeutic interventions based on clinical evidence. Randomized clinical trials (RCTs) are often the source of clinical evidence, similar to conventional drugs or medical devices. However, novel approaches such as the use of real-world data or digital biomarkers are also utilized. This article aimed to review how DTx products have been cl…	35982593	Yes
Huss, Ralf; Raffler, Johannes; Märkl, Bruno	2023	Artificial intelligence and digital biomarker in precision pathology guiding immune therapy selection and precision oncology	Cancer reports (Hoboken, N.J.)	10.1002/cnr2.1796	Review	BACKGROUND: The currently available immunotherapies already changed the strategy how many cancers are treated from first to last line. Understanding even the most complex heterogeneity in tumor tissue and mapping the spatial cartography of the tumor immunity allows the best and optimized selection of immune modulating agents to (re-)activate the patient's immune system and direct it against the i…	36813293	Yes
Hussain, Masaraf	2021	Primordial prevention: The missing link in neurological care	Journal of family medicine and primary care	10.4103/jfmpc.jfmpc_1806_20	Review	Stroke, and neurodegenerative diseases represents, a major and rapidly growing burden of mortality and morbidity. The risk factors for stroke starts very early in life. Similarly, the changes of neurodegenerative diseases starts decades earlier than the clinical manifestations. Primordial prevention is necessary to prevent the establishment of risk factors to keep the population disease free. Thi…	34017699	Yes
Iaboni, Andrea; Spasojevic, Sofija; Newman, Kristine; Schindel Martin, Lori; Wang, Angel; Ye, Bing; Mihailidis, Alex; Khan, Shehroz S.	2022	Wearable multimodal sensors for the detection of behavioral and psychological symptoms of dementia using personalized machine learning models	Alzheimer's & dementia (Amsterdam, Netherlands)	10.1002/dad2.12305	Primary research	INTRODUCTION: Behavioral and psychological symptoms of dementia (BPSD) signal distress or unmet needs and present a risk to people with dementia and their caregivers. Variability in the expression of these symptoms is a barrier to the performance of digital biomarkers. The aim of this study was to use wearable multimodal sensors to develop personalized machine learning models capable of detecting…	35496371	No
Ibrahim, Alzhraa A.; Küderle, Arne; Gaßner, Heiko; Klucken, Jochen; Eskofier, Bjoern M.; Kluge, Felix	2020	Inertial sensor-based gait parameters reflect patient-reported fatigue in multiple sclerosis	Journal of neuroengineering and rehabilitation	10.1186/s12984-020-00798-9	Primary research	BACKGROUND: Multiple sclerosis (MS) is a disabling disease affecting the central nervous system and consequently the whole body's functional systems resulting in different gait disorders. Fatigue is the most common symptom in MS with a prevalence of 80%. Previous research studied the relation between fatigue and gait impairment using stationary gait analysis systems and short gait tests (e.g. tim…	33339530	No
Iliadou, Paraskevi; Paliokas, Ioannis; Zygouris, Stelios; Lazarou, Eftychia; Votis, Konstantinos; Tzovaras, Dimitrios; Tsolaki, Magdalini	2021	A Comparison of Traditional and Serious Game-Based Digital Markers of Cognition in Older Adults with Mild Cognitive Impairment and Healthy Controls	Journal of Alzheimer's disease : JAD	10.3233/JAD-201300	Primary research	BACKGROUND: Electroencephalography (EEG) has been used to assess brain activity while users are playing an immersive serious game. OBJECTIVE: To assess differences in brain activation as measured with a non-intrusive wearable EEG device, differences in game performance and correlations between EEG power, game performance and global cognition, between cognitively impaired and non-impaired older ad…	33459650	No
Jacobsen, Malte; Dembek, Till A.; Kobbe, Guido; Gaidzik, Peter W.; Heinemann, Lutz	2021	Noninvasive Continuous Monitoring of Vital Signs With Wearables: Fit for Medical Use?	Journal of diabetes science and technology	10.1177/1932296820904947	Review	BACKGROUND: Wearables (= wearable computer) enable continuous and noninvasive monitoring of a range of vital signs. Mobile and cost-effective devices, combined with powerful data analysis tools, open new dimensions in assessing body functions ("digital biomarkers"). METHODS: To answer the question whether wearables are ready for use in the medical context, a PubMed literature search and analysis …	32063034	Yes
Jacobson, Nicholas C.; Bhattacharya, Sukanya	2022	Digital biomarkers of anxiety disorder symptom changes: Personalized deep learning models using smartphone sensors accurately predict anxiety symptoms from ecological momentary assessments	Behaviour research and therapy	10.1016/j.brat.2021.104013	Primary research	Smartphones are capable of passively capturing persons' social interactions, movement patterns, physiological activation, and physical environment. Nevertheless, little research has examined whether momentary anxiety symptoms can be accurately assessed using these methodologies. In this research, we utilize smartphone sensors and personalized deep learning models to predict future anxiety symptom…	35030442	No
Jacobson, Nicholas C.; Chung, Yeon Joo	2020	Passive Sensing of Prediction of Moment-To-Moment Depressed Mood among Undergraduates with Clinical Levels of Depression Sample Using Smartphones	Sensors (Basel, Switzerland)	10.3390/s20123572	Primary research	Prior research has recently shown that passively collected sensor data collected within the contexts of persons daily lives via smartphones and wearable sensors can distinguish those with major depressive disorder (MDD) from controls, predict MDD severity, and predict changes in MDD severity across days and weeks. Nevertheless, very little research has examined predicting depressed mood within a …	32599801	No
Jacobson, Nicholas C.; Funk, Burkhardt; Abdullah, Saeed	2022	Editorial: Quantitative modeling of psychopathology using passively collected data	Frontiers in psychology	10.3389/fpsyg.2022.1126971	Other		36760896	No
Jacobson, Nicholas C.; Lekkas, Damien; Huang, Raphael; Thomas, Natalie	2021	Deep learning paired with wearable passive sensing data predicts deterioration in anxiety disorder symptoms across 17-18 years	Journal of affective disorders	10.1016/j.jad.2020.12.086	Primary research	BACKGROUND: Recent studies have demonstrated that passive smartphone and wearable sensor data collected throughout daily life can predict anxiety symptoms cross-sectionally. However, to date, no research has demonstrated the capacity for these digital biomarkers to predict long-term prognosis. METHODS: We utilized deep learning models based on wearable sensor technology to predict long-term (17-1…	33401123	No
Jacobson, Nicholas C.; O'Cleirigh, Conall	2021	Objective digital phenotypes of worry severity, pain severity and pain chronicity in persons living with HIV	The British journal of psychiatry : the journal of mental science	10.1192/bjp.2019.168	Primary research	Persons living with HIV report experiencing disproportionally severe and chronic pain and worry. However, no objective biomarkers of these subjective experiences have been developed. To address the lack of objective measures and assist in treatment planning, this study examined whether digital biomarkers of pain severity, pain chronicity and worry could be developed, using passive wearable sensor…	31298167	No
Jacobson, Nicholas C.; Summers, Berta; Wilhelm, Sabine	2020	Digital Biomarkers of Social Anxiety Severity: Digital Phenotyping Using Passive Smartphone Sensors	Journal of medical Internet research	10.2196/16875	Primary research	BACKGROUND: Social anxiety disorder is a highly prevalent and burdensome condition. Persons with social anxiety frequently avoid seeking physician support and rarely receive treatment. Social anxiety symptoms are frequently underreported and underrecognized, creating a barrier to the accurate assessment of these symptoms. Consequently, more research is needed to identify passive biomarkers of soc…	32348284	No
Jacobson, Nicholas C.; Weingarden, Hilary; Wilhelm, Sabine	2019	Digital biomarkers of mood disorders and symptom change	NPJ digital medicine	10.1038/s41746-019-0078-0	Primary research	Current approaches to psychiatric assessment are resource-intensive, requiring time-consuming evaluation by a trained clinician. Development of digital biomarkers holds promise for enabling scalable, time-sensitive, and cost-effective assessment of both psychiatric diagnosis and symptom change. The present study aimed to identify robust digital biomarkers of diagnostic status and changes in sympt…	31304353	No
Jacobson, Nicholas C.; Weingarden, Hilary; Wilhelm, Sabine	2019	Using Digital Phenotyping to Accurately Detect Depression Severity	The Journal of nervous and mental disease	10.1097/NMD.0000000000001042	Primary research	Development of digital biomarkers holds promise for enabling scalable, time-sensitive, and cost-effective strategies to monitor symptom severity among those with major depressive disorder (MDD). The current study examined the use of passive movement and light data from wearable devices to assess depression severity in 15 patients with MDD. Using over 1 week of movement data, we were able to signi…	31596769	No
Jeong, Hoyeon; Jeong, Yong W.; Park, Yeonjae; Kim, Kise; Park, Junghwan; Kang, Dae R.	2022	Applications of deep learning methods in digital biomarker research using noninvasive sensing data	Digital health	10.1177/20552076221136642	Review	Introduction: Noninvasive digital biomarkers are critical elements in digital healthcare in terms of not only the ease of measurement but also their use of raw data. In recent years, deep learning methods have been put to use to analyze these diverse heterogeneous data; these methods include representation learning for feature extraction and supervised learning for the prediction of these biomark…	36353696	Yes
Jiang, Zifan; Seyedi, Salman; Haque, Rafi U.; Pongos, Alvince L.; Vickers, Kayci L.; Manzanares, Cecelia M.; Lah, James J.; Levey, Allan I.; Clifford, Gari D.	2022	Automated analysis of facial emotions in subjects with cognitive impairment	PloS one	10.1371/journal.pone.0262527	Primary research	Differences in expressing facial emotions are broadly observed in people with cognitive impairment. However, these differences have been difficult to objectively quantify and systematically evaluate among people with cognitive impairment across disease etiologies and severity. Therefore, a computer vision-based deep learning model for facial emotion recognition trained on 400.000 faces was utiliz…	35061824	No
Johnston, William; O'Reilly, Martin; Duignan, Ciara; Liston, Mairead; McLoughlin, Rod; Coughlan, Garrett F.; Caulfield, Brian	2019	Association of Dynamic Balance With Sports-Related Concussion: A Prospective Cohort Study	The American journal of sports medicine	10.1177/0363546518812820	Primary research	BACKGROUND: Concussion is one of the most common sports-related injuries, with little understood about the modifiable and nonmodifiable risk factors. Researchers have yet to evaluate the association between modifiable sensorimotor function variables and concussive injury. PURPOSE: To investigate the association between dynamic balance performance, a discrete measure of sensorimotor function, and …	30501391	No
Jones, Graham B.; Wright, Justin M.	2022	The economic imperatives for technology enabled wellness centered healthcare	Journal of public health policy	10.1057/s41271-022-00356-8	Other	A 2020 World Health Organization report underscored the impact of rising healthcare spending globally and questioned the long-term economic sustainability of current funding models. Increases in costs associated with care of late-stage irreversible diseases and the increasing prevalence of debilitating neurodegenerative disorders, coupled with increases in life expectancy are likely to overload t…	35922479	No
Josephy-Hernandez, Sylvia; Norise, Catherine; Han, Jee-Young; Smith, Kara M.	2021	Survey on Acceptance of Passive Technology Monitoring for Early Detection of Cognitive Impairment	Digital biomarkers	10.1159/000512207	Primary research	INTRODUCTION: Digital biomarkers may act as a tool for early detection of changes in cognition. It is important to understand public perception of technologies focused on monitoring cognition to better guide the design of these tools and inform patients appropriately about the associated risks and benefits. Health care systems may also play a role in the clinical, legal, and financial implication…	33615117	Yes
Jutten, Roos J.; Rentz, Dorene M.; Fu, Jessie F.; Mayblyum, Danielle V.; Amariglio, Rebecca E.; Buckley, Rachel F.; Properzi, Michael J.; Maruff, Paul; Stark, Craig E.; Yassa, Michael A.; Johnson, Keith A.; Sperling, Reisa A.; Papp, Kathryn V.	2021	Monthly At-Home Computerized Cognitive Testing to Detect Diminished Practice Effects in Preclinical Alzheimer's Disease	Frontiers in aging neuroscience	10.3389/fnagi.2021.800126	Primary research	Introduction: We investigated whether monthly assessments of a computerized cognitive composite (C3) could aid in the detection of differences in practice effects (PE) in clinically unimpaired (CU) older adults, and whether diminished PE were associated with Alzheimer's disease (AD) biomarkers and annual cognitive decline. Materials and Methods: N = 114 CU participants (age 77.6 ± 5.0, 61% female…	35095476	No
Kacew, Alec J.; Strohbehn, Garth W.; Saulsberry, Loren; Laiteerapong, Neda; Cipriani, Nicole A.; Kather, Jakob N.; Pearson, Alexander T.	2021	Artificial Intelligence Can Cut Costs While Maintaining Accuracy in Colorectal Cancer Genotyping	Frontiers in oncology	10.3389/fonc.2021.630953	Primary research	Rising cancer care costs impose financial burdens on health systems. Applying artificial intelligence to diagnostic algorithms may reduce testing costs and avoid wasteful therapy-related expenditures. To evaluate the financial and clinical impact of incorporating artificial intelligence-based determination of mismatch repair/microsatellite instability status into the first-line metastatic colorec…	34168975	No
Kaczor, Eric E.; Carreiro, Stephanie; Stapp, Joshua; Chapman, Brittany; Indic, Premananda	2020	Objective Measurement of Physician Stress in the Emergency Department Using a Wearable Sensor	Proceedings of the ... Annual Hawaii International Conference on System Sciences. Annual Hawaii International Conference on System Sciences		Primary research	Physician stress, and resultant consequences such as burnout, have become increasingly recognized pervasive problems, particularly within the specialty of Emergency Medicine. Stress is difficult to measure objectively, and research predominantly relies on self-reported measures. The present study aims to characterize digital biomarkers of stress as detected by a wearable sensor among Emergency Me…	32015695	No
Kandiah, Nagaendran; Choi, Seong Hye; Hu, Chaur-Jong; Ishii, Kenji; Kasuga, Kensaku; Mok, Vincent C. T.	2022	Current and Future Trends in Biomarkers for the Early Detection of Alzheimer's Disease in Asia: Expert Opinion	Journal of Alzheimer's disease reports	10.3233/ADR-220059	Review	Alzheimer's disease (AD) poses a substantial healthcare burden in the rapidly aging Asian population. Early diagnosis of AD, by means of biomarkers, can lead to interventions that might alter the course of the disease. The amyloid, tau, and neurodegeneration (AT[N]) framework, which classifies biomarkers by their core pathophysiological features, is a biomarker measure of amyloid plaques and neur…	36606209	Yes
Kang, Gu Eon; Stout, Angeloh; Waldon, Ke'Vaughn; Kang, Seungmin; Killeen, Amanda L.; Crisologo, Peter A.; Siah, Michael; Jupiter, Daniel; Najafi, Bijan; Vaziri, Ashkan; Lavery, Lawrence A.	2022	Digital Biomarkers of Gait and Balance in Diabetic Foot, Measurable by Wearable Inertial Measurement Units: A Mini Review	Sensors (Basel, Switzerland)	10.3390/s22239278	Review	People with diabetic foot frequently exhibit gait and balance dysfunction. Recent advances in wearable inertial measurement units (IMUs) enable to assess some of the gait and balance dysfunction associated with diabetic foot (i.e., digital biomarkers of gait and balance). However, there is no review to inform digital biomarkers of gait and balance dysfunction related to diabetic foot, measurable …	36501981	No
Kang, Hye-Seon; Lee, Eung-Gu; Kim, Cheol-Ki; Jung, Andy; Song, Catherine; Im, Sun	2021	Cough Sounds Recorded via Smart Devices as Useful Non-Invasive Digital Biomarkers of Aspiration Risk: A Case Report	Sensors (Basel, Switzerland)	10.3390/s21238056	Primary research	Spirometer measurements can reflect cough strength but might not be routinely available for patients with severe neurological or medical conditions. A digital device that can record and help track abnormal cough sound changes serially in a noninvasive but reliable manner would be beneficial for monitoring such individuals. This report includes two cases of respiratory distress whose cough changes…	34884059	No
Kanzler, Christoph M.; Lamers, Ilse; Feys, Peter; Gassert, Roger; Lambercy, Olivier	2022	Personalized prediction of rehabilitation outcomes in multiple sclerosis: a proof-of-concept using clinical data, digital health metrics, and machine learning	Medical & biological engineering & computing	10.1007/s11517-021-02467-y	Primary research	Predicting upper limb neurorehabilitation outcomes in persons with multiple sclerosis (pwMS) is essential to optimize therapy allocation. Previous research identified population-level predictors through linear models and clinical data. This work explores the feasibility of predicting individual neurorehabilitation outcomes using machine learning, clinical data, and digital health metrics. Machine…	34822120	No
Kappen, Mitchel; van der Donckt, Jonas; Vanhollebeke, Gert; Allaert, Jens; Degraeve, Vic; Madhu, Nilesh; van Hoecke, Sofie; Vanderhasselt, Marie-Anne	2022	Acoustic speech features in social comparison: how stress impacts the way you sound	Scientific reports	10.1038/s41598-022-26375-9	Primary research	The use of speech as a digital biomarker to detect stress levels is increasingly gaining attention. Yet, heterogeneous effects of stress on specific acoustic speech features have been observed, possibly due to previous studies' use of different stress labels/categories and the lack of solid stress induction paradigms or validation of experienced stress. Here, we deployed a controlled, within-subj…	36539505	No
Katsaros, Dimos; Hawthorne, James; Patel, Jay; Pothier, Kaitlin; Aungst, Timothy; Franzese, Chris	2022	Optimizing Social Support in Oncology with Digital Platforms	JMIR cancer	10.2196/36258	Other	Increased cancer prevalence and survival rates coupled with earlier patient discharges from hospitals have created a greater need for social support. Cancer care is both short term and long term, requiring acute treatments, treatments for remission, and long-term screenings and treatment regimens. Health care systems are already overwhelmed and often struggle to provide social support systems for…	35749161	Yes
Kaufmann, Christopher N.; Gershon, Anda; Depp, Colin A.; Miller, Shefali; Zeitzer, Jamie M.; Ketter, Terence A.	2018	Daytime midpoint as a digital biomarker for chronotype in bipolar disorder	Journal of affective disorders	10.1016/j.jad.2018.08.032	Primary research	BACKGROUND: Bipolar disorder (BD) is associated with later sleep and daily activity (evening rather than morning chronotype). Objective chronotype identification (e.g., based on actigraphs/smartphones) has potential utility, but to date, chronotype has mostly been assessed by questionnaires. Given the ubiquity of accelerometer-based devices (e.g. actigraphs/smartphones) worn/used during daytime a…	30172210	No
Keogh, Alison; Sett, Niladri; Donnelly, Seamas; Mullan, Ronan; Gheta, Diana; Maher-Donnelly, Martina; Illiano, Vittorio; Calvo, Francesc; Dorn, Jonas F.; Mac Namee, Brian; Caulfield, Brian	2020	A Thorough Examination of Morning Activity Patterns in Adults with Arthritis and Healthy Controls Using Actigraphy Data	Digital biomarkers	10.1159/000509724	Primary research	BACKGROUND: Wearable sensors allow researchers to remotely capture digital health data, including physical activity, which may identify digital biomarkers to differentiate healthy and clinical cohorts. To date, research has focused on high-level data (e.g., overall step counts) which may limit our insights to whether people move differently, rather than how they move differently. OBJECTIVE: This …	33173843	Yes
Kernebeck, Sven; Busse, Theresa S.; Böttcher, Maximilian D.; Weitz, Jürgen; Ehlers, Jan; Bork, Ulrich	2020	Impact of mobile health and medical applications on clinical practice in gastroenterology	World journal of gastroenterology	10.3748/wjg.v26.i29.4182	Review	Mobile health apps (MHAs) and medical apps (MAs) are becoming increasingly popular as digital interventions in a wide range of health-related applications in almost all sectors of healthcare. The surge in demand for digital medical solutions has been accelerated by the need for new diagnostic and therapeutic methods in the current coronavirus disease 2019 pandemic. This also applies to clinical p…	32848328	Yes
Kessel, Kerstin A.; Combs, Stephanie E.	2019	Digital biomarkers: Importance of patient stratification for re-irradiation of glioma patients - Review of latest developments regarding scoring assessment	Physica medica : PM : an international journal devoted to the applications of physics to medicine and biology : official journal of the Italian Association of Biomedical Physics (AIFB)	10.1016/j.ejmp.2019.10.021	Review	PURPOSE: To review scoring assessments in re-irradiation of high-grade glioma (HGG) patients and how to use scoring for patient stratification. The next aim was to investigate the different approaches employed by the scoring systems and the way they can be applied to build homogeneous patient groups for a reliable prognosis. METHODS: We searched the Medline/Pubmed and Web of science databases for…	31622876	No
Khaligh-Razavi, Seyed-Mahdi; Sadeghi, Maryam; Khanbagi, Mahdiyeh; Kalafatis, Chris; Nabavi, Seyed Massood	2020	A self-administered, artificial intelligence (AI) platform for cognitive assessment in multiple sclerosis (MS)	BMC neurology	10.1186/s12883-020-01736-x	Primary research	BACKGROUND: Cognitive impairment is common in patients with multiple sclerosis (MS). Accurate and repeatable measures of cognition have the potential to be used as markers of disease activity. METHODS: We developed a 5-min computerized test to measure cognitive dysfunction in patients with MS. The proposed test - named the Integrated Cognitive Assessment (ICA) - is self-administered and language-…	32423386	Yes
Kim, Ho Heon; An, Jae Il; Park, Yu Rang	2021	A Prediction Model for Detecting Developmental Disabilities in Preschool-Age Children Through Digital Biomarker-Driven Deep Learning in Serious Games: Development Study	JMIR serious games	10.2196/23130	Primary research	BACKGROUND: Early detection of developmental disabilities in children is essential because early intervention can improve the prognosis of children. Meanwhile, a growing body of evidence has indicated a relationship between developmental disability and motor skill, and thus, motor skill is considered in the early diagnosis of developmental disability. However, there are challenges to assessing mo…	34085944	No
Kim, Ko Woon; Lee, Sung Yun; Choi, Jongdoo; Chin, Juhee; Lee, Byung Hwa; Na, Duk L.; Choi, Jee Hyun	2020	A Comprehensive Evaluation of the Process of Copying a Complex Figure in Early- and Late-Onset Alzheimer Disease: A Quantitative Analysis of Digital Pen Data	Journal of medical Internet research	10.2196/18136	Primary research	BACKGROUND: The Rey-Osterrieth Complex Figure Test (RCFT) is a neuropsychological test that is widely used to assess visual memory and visuoconstructional deficits in patients with cognitive impairment, including Alzheimer disease (AD). Patients with AD have an increased tendency for exhibiting extraordinary behaviors in the RCFT for selecting the drawing area, organizing the figure, and deciding…	32491988	No
Kourtis, Lampros C.; Regele, Oliver B.; Wright, Justin M.; Jones, Graham B.	2019	Digital biomarkers for Alzheimer's disease: the mobile/ wearable devices opportunity	NPJ digital medicine	10.1038/s41746-019-0084-2	Review	Alzheimer's Disease (AD) represents a major and rapidly growing burden to the healthcare ecosystem. A growing body of evidence indicates that cognitive, behavioral, sensory, and motor changes may precede clinical manifestations of AD by several years. Existing tests designed to diagnose neurodegenerative diseases, while well-validated, are often less effective in detecting deviations from normal …	31119198	Yes
Kovalchick, Christopher; Sirkar, Rhea; Regele, Oliver B.; Kourtis, Lampros C.; Schiller, Marie; Wolpert, Howard; Alden, Rhett G.; Jones, Graham B.; Wright, Justin M.	2017	Can composite digital monitoring biomarkers come of age? A framework for utilization	Journal of clinical and translational science	10.1017/cts.2018.4	Review	INTRODUCTION: The application of digital monitoring biomarkers in health, wellness and disease management is reviewed. Harnessing the near limitless capacity of these approaches in the managed healthcare continuum will benefit from a systems-based architecture which presents data quality, quantity, and ease of capture within a decision-making dashboard. METHODS: A framework was developed which st…	29707260	No
Koyuncu, Can F.; Lu, Cheng; Bera, Kaustav; Zhang, Zelin; Xu, Jun; Toro, Paula; Corredor, German; Chute, Deborah; Fu, Pingfu; Thorstad, Wade L.; Faraji, Farhoud; Bishop, Justin A.; Mehrad, Mitra; Castro, Patricia D.; Sikora, Andrew G.; Thompson, Lester; Chernock, R. D.; Lang Kuhs, Krystle A.; Luo, Jingqin; Sandulache, Vlad; Adelstein, David J.; Koyfman, Shlomo; Lewis, James S. [JR]; Madabhushi, An…	2021	Computerized tumor multinucleation index (MuNI) is prognostic in p16+ oropharyngeal carcinoma	The Journal of clinical investigation	10.1172/JCI145488	Primary research	BACKGROUNDPatients with p16+ oropharyngeal squamous cell carcinoma (OPSCC) are potentially cured with definitive treatment. However, there are currently no reliable biomarkers of treatment failure for p16+ OPSCC. Pathologist-based visual assessment of tumor cell multinucleation (MN) has been shown to be independently prognostic of disease-free survival (DFS) in p16+ OPSCC. However, its quantifica…	33651718	No
Kramer, Frank; Dinh, Wilfried	2016	Molecular and Digital Biomarker Supported Decision Making in Clinical Studies in Cardiovascular Indications	Archiv der Pharmazie	10.1002/ardp.201600055	Review	Although a large number of pharmaceutical therapies are available to treat cardiovascular diseases like heart failure, in many medical conditions treatment is still not optimal and, therefore, the need for innovative, safe and efficacious drugs is still very high in this indication. Biomarkers are an important tool in the preclinical and clinical drug development process; they allow patient selec…	27106660	No
Kramer, Frank; Sabbah, Hani N.; Januzzi, James J.; Zannad, Faiez; van Peter Tintelen, J.; Schelbert, Erik B.; Kim, Raymond J.; Milting, Hendrik; Vonk, Richardus; Neudeck, Brien; Clark, Richard; Witte, Klaus; Dinh, Wilfried; Pieske, Burkert; Butler, Javed; Gheorghiade, Mihai	2017	Redefining the role of biomarkers in heart failure trials: expert consensus document	Heart failure reviews	10.1007/s10741-017-9608-5	Review	Heart failure is a growing cardiovascular disease with significant epidemiological, clinical, and societal implications and represents a high unmet need. Strong efforts are currently underway by academic and industrial researchers to develop novel treatments for heart failure. Biomarkers play an important role in patient selection and monitoring in drug trials and in clinical management. The pres…	28332132	No
Kriara, Lito; Hipp, Joerg; Chatham, Christopher; Nobbs, David; Slater, David; Lipsmeier, Florian; Lindemann, Michael	2021	Beacon-Based Remote Measurement of Social Behavior in ASD Clinical Trials: A Technical Feasibility Assessment	Sensors (Basel, Switzerland)	10.3390/s21144664	Primary research	In this work, we propose a Bluetooth low energy (BLE) beacon-based algorithm to enable remote measurement of the social behavior of the participants of an observational Autism Spectrum Disorder (ASD) clinical trial (NCT03611075). We have developed a mobile application for a smartphone and a smartwatch to collect beacon signals from BLE beacon sensors as well as to store information about the part…	34300402	No
Kruizinga, Matthijs D.; Essers, Esmée; Stuurman, Frederik E.; Yavuz, Yalçin; Kam, Marieke L. de; Zhuparris, Ahnjili; Janssens, Hettie M.; Groothuis, Iris; Sprij, Arwen J.; Nuijsink, Marianne; Cohen, Adam F.; Driessen, Gertjan J. A.	2021	Clinical validation of digital biomarkers for pediatric patients with asthma and cystic fibrosis - Potential for clinical trials and clinical care	The European respiratory journal	10.1183/13993003.00208-2021	Primary research	BACKGROUND: Digital biomarkers are a promising novel method to capture clinical data in a home-setting. However, clinical validation prior to implementation is of vital importance. The aim of this study was to clinically validate physical activity, heart rate, sleep and FEV1 as digital biomarkers measured by a smartwatch and portable spirometer in children with asthma and cystic fibrosis (CF). ME…	34887326	No
Kruizinga, Matthijs D.; Moll, Allison; Zhuparris, Ahnjili; Ziagkos, Dimitrios; Stuurman, Frederik E.; Nuijsink, Marianne; Cohen, Adam F.; Driessen, Gertjan J. A.	2021	Postdischarge Recovery after Acute Pediatric Lung Disease Can Be Quantified with Digital Biomarkers	Respiration; international review of thoracic diseases	10.1159/000516328	Primary research	BACKGROUND: Pediatric patients admitted for acute lung disease are treated and monitored in the hospital, after which full recovery is achieved at home. Many studies report in-hospital recovery, but little is known regarding the time to full recovery after hospital discharge. Technological innovations have led to increased interest in home-monitoring and digital biomarkers. The aim of this study …	34004601	No
Kruizinga, Matthijs D.; Zhuparris, Ahnjili; Dessing, Eva; Krol, Fas J.; Sprij, Arwen J.; Doll, Robert-Jan; Stuurman, Frederik E.; Exadaktylos, Vasileios; Driessen, Gertjan J. A.; Cohen, Adam F.	2022	Development and technical validation of a smartphone-based pediatric cough detection algorithm	Pediatric pulmonology	10.1002/ppul.25801	Primary research	INTRODUCTION: Coughing is a common symptom in pediatric lung disease and cough frequency has been shown to be correlated to disease activity in several conditions. Automated cough detection could provide a noninvasive digital biomarker for pediatric clinical trials or care. The aim of this study was to develop a smartphone-based algorithm that objectively and automatically counts cough sounds of …	34964557	No
Kumar, Priya; Clay, Ieuan	2021	The Future of Digital Health: Meeting Report	Digital biomarkers	10.1159/000515355	Other	At the end of 2020, Karger's Digital Biomarkers, together with Evidation Health, produced a special issue entitled "The Future of Digital Health." This brief meeting report provides an overview of the expert panel and workshop that were held in early 2021 to explore key topics raised in the special issue.	34056517	No
Kunin, A.; Sargheini, N.; Birkenbihl, C.; Moiseeva, N.; Fröhlich, Holger; Golubnitschaja, Olga	2020	Voice perturbations under the stress overload in young individuals: phenotyping and suboptimal health as predictors for cascading pathologies	The EPMA journal	10.1007/s13167-020-00229-8	Primary research	Verbal communication is one of the most sophisticated human motor skills reflecting both-the mental and physical health of an individual. Voice parameters and quality changes are usually secondary towards functional and/or structural laryngological alterations under specific systemic processes, syndrome and pathologies. These include but are not restricted to dry mouth and Sicca syndromes, body d…	33200009	No
Kuntz, Sara; Krieghoff-Henning, Eva; Kather, Jakob N.; Jutzi, Tanja; Höhn, Julia; Kiehl, Lennard; Hekler, Achim; Alwers, Elizabeth; Kalle, Christof von; Fröhling, Stefan; Utikal, Jochen S.; Brenner, Hermann; Hoffmeister, Michael; Brinker, Titus J.	2021	Gastrointestinal cancer classification and prognostication from histology using deep learning: Systematic review	European journal of cancer (Oxford, England : 1990)	10.1016/j.ejca.2021.07.012	Review	BACKGROUND: Gastrointestinal cancers account for approximately 20% of all cancer diagnoses and are responsible for 22.5% of cancer deaths worldwide. Artificial intelligence-based diagnostic support systems, in particular convolutional neural network (CNN)-based image analysis tools, have shown great potential in medical computer vision. In this systematic review, we summarise recent studies repor…	34391053	No
Kvapilova, Lucia; Boza, Vladimir; Dubec, Peter; Majernik, Martin; Bogar, Jan; Jamison, Jamileh; Goldsack, Jennifer C.; Kimmel, Duncan J.; Karlin, Daniel R.	2019	Continuous Sound Collection Using Smartphones and Machine Learning to Measure Cough	Digital biomarkers	10.1159/000504666	Primary research	BACKGROUND: Despite the efforts of research groups to develop and implement at least partial automation, cough counting remains impractical. Analysis of 24-h cough frequency is an established regulatory endpoint which, if addressed in an automated manner, has the potential to ease cough symptom evaluation over multiple 24-h periods in a patient-centric way, supporting the development of novel tre…	32095775	No
Kyriazakos, Sofoklis; Pnevmatikakis, Aristodemos; Cesario, Alfredo; Kostopoulou, Konstantina; Boldrini, Luca; Valentini, Vincenzo; Scambia, Giovanni	2021	Discovering Composite Lifestyle Biomarkers With Artificial Intelligence From Clinical Studies to Enable Smart eHealth and Digital Therapeutic Services	Frontiers in digital health	10.3389/fdgth.2021.648190	Primary research	Discovery of biomarkers is a continuous activity of the research community in the clinical domain that recently shifted its focus toward digital, non-traditional biomarkers that often use physiological, psychological, social, and environmental data to derive an intermediate biomarker. Such biomarkers, by triggering smart services, can be used in a clinical trial framework and eHealth or digital t…	34713118	Yes
Lai, Hsin-Yu; Saavedra-Pena, Gladynel; Sodini, Charles; Heldt, Thomas; Sze, Vivienne	2022	App-Based Saccade Latency and Directional Error Determination Across the Adult Age Spectrum	IEEE transactions on bio-medical engineering	10.1109/TBME.2021.3112007	Primary research	OBJECTIVE: We aid in neurocognitive monitoring outside the hospital environment by enabling app-based measurements of visual reaction time (saccade latency) and directional error rate in a cohort of subjects spanning the adult age spectrum. METHODS: We developed an iOS app to record subjects with the frontal camera during pro- and anti-saccade tasks. We further developed automated algorithms for …	34529556	No
Lam, Benjamin; Catt, Michael; Cassidy, Sophie; Bacardit, Jaume; Darke, Philip; Butterfield, Sam; Alshabrawy, Ossama; Trenell, Michael; Missier, Paolo	2021	Using Wearable Activity Trackers to Predict Type 2 Diabetes: Machine Learning-Based Cross-sectional Study of the UK Biobank Accelerometer Cohort	JMIR diabetes	10.2196/23364	Primary research	BACKGROUND: Between 2013 and 2015, the UK Biobank collected accelerometer traces from 103,712 volunteers aged between 40 and 69 years using wrist-worn triaxial accelerometers for 1 week. This data set has been used in the past to verify that individuals with chronic diseases exhibit reduced activity levels compared with healthy populations. However, the data set is likely to be noisy, as the devi…	33739298	No
Lam, K. H.; van Oirschot, P.; Teuling, B. den; Hulst, H. E.; Jong, B. A. de; Uitdehaag, Bmj; Groot, V. de; Killestein, J.	2022	Reliability, construct and concurrent validity of a smartphone-based cognition test in multiple sclerosis	Multiple sclerosis (Houndmills, Basingstoke, England)	10.1177/13524585211018103	Primary research	BACKGROUND: Early detection and monitoring of cognitive dysfunction in multiple sclerosis (MS) may be enabled with smartphone-adapted tests that allow frequent measurements in the everyday environment. OBJECTIVES: The aim of this study was to determine the reliability, construct and concurrent validity of a smartphone-adapted Symbol Digit Modalities Test (sSDMT). METHODS: During a 28-day follow-u…	34037472	No
Lam, Ka-Hoo; Twose, James; Lissenberg-Witte, Birgit; Licitra, Giovanni; Meijer, Kim; Uitdehaag, Bernard; Groot, Vincent de; Killestein, Joep	2022	The Use of Smartphone Keystroke Dynamics to Passively Monitor Upper Limb and Cognitive Function in Multiple Sclerosis: Longitudinal Analysis	Journal of medical Internet research	10.2196/37614	Primary research	BACKGROUND: Typing on smartphones, which has become a near daily activity, requires both upper limb and cognitive function. Analysis of keyboard interactions during regular typing, that is, keystroke dynamics, could therefore potentially be utilized for passive and continuous monitoring of function in patients with multiple sclerosis. OBJECTIVE: To determine whether passively acquired smartphone …	36342763	No
Lang, Christina; Gries, Christopher; Lindenberg, Katrin S.; Lewerenz, Jan; Uhl, Stefanie; Olsson, Christian; Samzelius, Jan; Landwehrmeyer, G. Bernhard	2021	Monitoring the Motor Phenotype in Huntington's Disease by Analysis of Keyboard Typing During Real Life Computer Use	Journal of Huntington's disease	10.3233/JHD-200451	Primary research	BACKGROUND: Besides cognitive and psychiatric abnormalities, motor symptoms are the most prominent in Huntington's disease. The manifest disease is preceded by a prodromal phase with subtle changes such as fine motor disturbances or concentration problems. OBJECTIVE: Movement disorders show a high variation in their clinical manifestation depending on condition and external influences. Therefore,…	33459656	No
Larimer, Karen; Wegerich, Stephan; Splan, Joel; Chestek, David; Prendergast, Heather; Vanden Hoek, Terry	2021	Personalized Analytics and a Wearable Biosensor Platform for Early Detection of COVID-19 Decompensation (DeCODe): Protocol for the Development of the COVID-19 Decompensation Index	JMIR research protocols	10.2196/27271	Primary research	BACKGROUND: During the COVID-19 pandemic, novel digital health technologies have the potential to improve our understanding of SARS-CoV-2 and COVID-19, improve care delivery, and produce better health outcomes. The National Institutes of Health called on digital health leaders to contribute to a high-quality data repository that will support researchers to make discoveries that are otherwise not …	33949966	No
Laurent, Didier; Walsh, Lorcan; Muaremi, Amir; Beckmann, Nicolau; Weber, Eckhard; Chaperon, Frederique; Haber, Harry; Goldhahn, Joerg; Klauser, Andrea Sabine; Blauth, Michael; Schieker, Matthias	2020	Relationship between tendon structure, stiffness, gait patterns and patient reported outcomes during the early stages of recovery after an Achilles tendon rupture	Scientific reports	10.1038/s41598-020-77691-x	Primary research	After an Achilles tendon (AT) injury, the decision to return to full weightbearing for the practice of sports or strenuous activities is based on clinical features only. In this study, tendon stiffness and foot plantar pressure, as objective quantitative measures that could potentially inform clinical decision making, were repeatedly measured in 15 patients until 3 months after the AT rupture by …	33247156	No
Laury, Anna Ray; Blom, Sami; Ropponen, Tuomas; Virtanen, Anni; Carpén, Olli Mikael	2021	Artificial intelligence-based image analysis can predict outcome in high-grade serous carcinoma via histology alone	Scientific reports	10.1038/s41598-021-98480-0	Primary research	High-grade extrauterine serous carcinoma (HGSC) is an aggressive tumor with high rates of recurrence, frequent chemotherapy resistance, and overall 5-year survival of less than 50%. Beyond determining and confirming the diagnosis itself, pathologist review of histologic slides provides no prognostic or predictive information, which is in sharp contrast to almost all other carcinoma types. Deep-le…	34580357	No
Lee, Seunghyeon; Cho, Eun-Jeong; Kwak, Hyo-Bum	2021	Personalized Healthcare for Dementia	Healthcare (Basel, Switzerland)	10.3390/healthcare9020128	Review	Dementia is one of the most common health problems affecting older adults, and the population with dementia is growing. Dementia refers to a comprehensive syndrome rather than a specific disease and is characterized by the loss of cognitive abilities. Many factors are related to dementia, such as aging, genetic profile, systemic vascular disease, unhealthy diet, and physical inactivity. As the ca…	33525656	No
Lekkas, Damien; Jacobson, Nicholas C.	2021	Using artificial intelligence and longitudinal location data to differentiate persons who develop posttraumatic stress disorder following childhood trauma	Scientific reports	10.1038/s41598-021-89768-2	Primary research	Post-traumatic stress disorder (PTSD) is characterized by complex, heterogeneous symptomology, thus detection outside traditional clinical contexts is difficult. Fortunately, advances in mobile technology, passive sensing, and analytics offer promising avenues for research and development. The present study examined the ability to utilize Global Positioning System (GPS) data, derived passively fr…	33986445	No
Lekkas, Damien; Klein, Robert J.; Jacobson, Nicholas C.	2021	Predicting acute suicidal ideation on Instagram using ensemble machine learning models	Internet interventions	10.1016/j.invent.2021.100424	Primary research	INTRODUCTION: Online social networking data (SN) is a contextually and temporally rich data stream that has shown promise in the prediction of suicidal thought and behavior. Despite the clear advantages of this digital medium, predictive modeling of acute suicidal ideation (SI) currently remains underdeveloped. SN data, in conjunction with robust machine learning algorithms, may offer a promising…	34401383	No
Levy, Jeremy; Álvarez, Daniel; Del Campo, Felix; Behar, Joachim A.	2021	Machine learning for nocturnal diagnosis of chronic obstructive pulmonary disease using digital oximetry biomarkers	Physiological measurement	10.1088/1361-6579/abf5ad	Primary research	Objective.Chronic obstructive pulmonary disease (COPD) is a highly prevalent chronic condition. COPD is a major cause of morbidity, mortality and healthcare costs globally. Spirometry is the gold standard test for a definitive diagnosis and severity grading of COPD. However, a large proportion of individuals with COPD are undiagnosed and untreated. Given the high prevalence of COPD and its clinic…	33827067	No
Lhaksampa, Tenzin C.; Nanavati, Julie; Chisolm, Margaret S.; Miller, Leslie	2021	Patient electronic communication data in clinical care: what is known and what is needed	International review of psychiatry (Abingdon, England)	10.1080/09540261.2020.1856052	Review	The novel coronavirus (COVID-19) and physical distancing guidelines around the world have resulted in unprecedented changes to normal routine and increased smartphone use to maintain social relationships and support. Reports of depressive and anxiety symptom are on the rise, contributing to suffering among people-especially adolescents and young adults-with pre-existing mental health conditions. …	33663312	No
Li, Renjie; Wang, Xinyi; Lawler, Katherine; Garg, Saurabh; Bai, Quan; Alty, Jane	2022	Applications of artificial intelligence to aid early detection of dementia: A scoping review on current capabilities and future directions	Journal of biomedical informatics	10.1016/j.jbi.2022.104030	Review	BACKGROUND & OBJECTIVE: With populations aging, the number of people with dementia worldwide is expected to triple to 152 million by 2050. Seventy percent of cases are due to Alzheimer's disease (AD) pathology and there is a 10-20 year 'pre-clinical' period before significant cognitive decline occurs. We urgently need, cost effective, objective biomarkers to detect AD, and other dementias, at an …	35183766	No
Liang, Kung-Hao; Zhang, Peng; Lin, Chih-Lang; Wang, Stewart C.; Hu, Tsung-Hui; Yeh, Chau-Ting; Su, Grace L.	2020	Morphomic Signatures Derived from Computed Tomography Predict Hepatocellular Carcinoma Occurrence in Cirrhotic Patients	Digestive diseases and sciences	10.1007/s10620-019-05915-w	Primary research	BACKGROUND AND AIMS: Computed tomography (CT) provides scans of the human body from which digitized features can be extracted. The aim of this study was to examine the role of these digital biomarkers for predicting subsequent occurrence of hepatocellular carcinoma (HCC) in cirrhotic patients. METHODS: A cohort of 269 patients with cirrhosis were recruited and prospectively followed for the occur…	31677071	No
Liebenthal, Einat; Ennis, Michaela; Rahimi-Eichi, Habiballah; Lin, Eric; Chung, Yoonho; Baker, Justin T.	2022	Linguistic and non-linguistic markers of disorganization in psychotic illness	Schizophrenia research	10.1016/j.schres.2022.12.003	Primary research	BACKGROUND: Disorganization, presenting as impairment in thought, language and goal-directed behavior, is a core multidimensional syndrome of psychotic disorders. This study examined whether scalable computational measures of spoken language, and smartphone usage pattern, could serve as digital biomarkers of clinical disorganization symptoms. METHODS: We examined in a longitudinal cohort of adult…	36564239	No
Lilien, Charlotte; Gasnier, Erwan; Gidaro, Teresa; Seferian, Andreea; Grelet, Marc; Vissière, David; Servais, Laurent	2019	Home-Based Monitor for Gait and Activity Analysis	Journal of visualized experiments : JoVE	10.3791/59668	Primary research	Current outcomes in neuromuscular disorder clinical trials include motor function scales, timed tests, and strength measures performed by trained clinical evaluators. These measures are slightly subjective and are performed during a visit to a clinic or hospital and constitute therefore a point assessment. Point assessments can be influenced by daily patient condition or factors such as fatigue, …	31449251	No
Lim, Yong-Hyun; Baek, Yookyeong; Kang, Soon Ju; Kang, Kyunghun; Lee, Ho-Won	2021	Clinical application of the experimental ADL test for patients with cognitive impairment: pilot study	Scientific reports	10.1038/s41598-020-78289-z	Primary research	We employed a hospital-based Internet of Things (IoT) platform to validate the role of real-time activities of daily living (ADL) measurement as a digital biomarker for cognitive impairment in a hospital setting. Observational study. 12 patients with dementia, 11 patients with mild cognitive impairment (MCI), and 15 cognitively normal older adults. The results of 13 experimental ADL tasks were ca…	33431916	No
Lipsmeier, Florian; Simillion, Cedric; Bamdadian, Atieh; Tortelli, Rosanna; Byrne, Lauren M.; Zhang, Yan-Ping; Wolf, Detlef; Smith, Anne V.; Czech, Christian; Gossens, Christian; Weydt, Patrick; Schobel, Scott A.; Rodrigues, Filipe B.; Wild, Edward J.; Lindemann, Michael	2022	A Remote Digital Monitoring Platform to Assess Cognitive and Motor Symptoms in Huntington Disease: Cross-sectional Validation Study	Journal of medical Internet research	10.2196/32997	Primary research	BACKGROUND: Remote monitoring of Huntington disease (HD) signs and symptoms using digital technologies may enhance early clinical diagnosis and tracking of disease progression, guide treatment decisions, and monitor response to disease-modifying agents. Several recent studies in neurodegenerative diseases have demonstrated the feasibility of digital symptom monitoring. OBJECTIVE: The aim of this …	35763342	No
Lipsmeier, Florian; Taylor, Kirsten I.; Kilchenmann, Timothy; Wolf, Detlef; Scotland, Alf; Schjodt-Eriksen, Jens; Cheng, Wei-Yi; Fernandez-Garcia, Ignacio; Siebourg-Polster, Juliane; Jin, Liping; Soto, Jay; Verselis, Lynne; Boess, Frank; Koller, Martin; Grundman, Michael; Monsch, Andreas U.; Postuma, Ronald B.; Ghosh, Anirvan; Kremer, Thomas; Czech, Christian; Gossens, Christian; Lindemann, Micha…	2018	Evaluation of smartphone-based testing to generate exploratory outcome measures in a phase 1 Parkinson's disease clinical trial	Movement disorders : official journal of the Movement Disorder Society	10.1002/mds.27376	Primary research	BACKGROUND: Ubiquitous digital technologies such as smartphone sensors promise to fundamentally change biomedical research and treatment monitoring in neurological diseases such as PD, creating a new domain of digital biomarkers. OBJECTIVES: The present study assessed the feasibility, reliability, and validity of smartphone-based digital biomarkers of PD in a clinical trial setting. METHODS: Duri…	29701258	Yes
Liu, Guangliang; Xue, Zhiyu; Zhan, Liang; Dodge, Hiroko H.; Zhou, Jiayu	2023	Detection of Mild Cognitive Impairment from Language Markers with Crossmodal Augmentation	Pacific Symposium on Biocomputing. Pacific Symposium on Biocomputing		Primary research	Mild cognitive impairment is the prodromal stage of Alzheimer's disease. Its detection has been a critical task for establishing cohort studies and developing therapeutic interventions for Alzheimer's. Various types of markers have been developed for detection. For example, imaging markers from neuroimaging have shown great sensitivity, while its cost is still prohibitive for large-scale screenin…	36540960	No
Liu, Xinyi; Fu, Yana; Wang, Dandan; Huang, Shoujun; He, Chunlei; Yu, Xinxin; Zhang, Zuhui; Kong, Dexing; Dai, Qi	2022	Uneven Index: A Digital Biomarker to Prompt Demodex Blepharitis Based on Deep Learning	Frontiers in physiology	10.3389/fphys.2022.934821	Primary research	Purpose: To evaluate ocular surface manifestations and morphological changes in meibomian glands (MGs) based on artificial intelligence (AI) analysis in patients with Demodex blepharitis. Methods: In this retrospective study, 115 subjects were enrolled, including 64 subjects with Demodex blepharitis and 51 subjects without Demodex blepharitis as control group. Morphological indexes were evaluated…	35899029	No
Low, Carissa A.	2020	Harnessing consumer smartphone and wearable sensors for clinical cancer research	NPJ digital medicine	10.1038/s41746-020-00351-x	Review	As smartphones and consumer wearable devices become more ubiquitous, there is a growing opportunity to capture rich mobile sensor data continuously, passively, and in real-world settings with minimal burden. In the context of cancer, changes in these passively sensed digital biomarkers may reflect meaningful variation in functional status, symptom burden, quality of life, and risk for adverse cli…	33134557	Yes
Low, Carissa A.; Li, Meng; Vega, Julio; Durica, Krina C.; Ferreira, Denzil; Tam, Vernissia; Hogg, Melissa; Zeh Iii, Herbert; Doryab, Afsaneh; Dey, Anind K.	2021	Digital Biomarkers of Symptom Burden Self-Reported by Perioperative Patients Undergoing Pancreatic Surgery: Prospective Longitudinal Study	JMIR cancer	10.2196/27975	Primary research	BACKGROUND: Cancer treatments can cause a variety of symptoms that impair quality of life and functioning but are frequently missed by clinicians. Smartphone and wearable sensors may capture behavioral and physiological changes indicative of symptom burden, enabling passive and remote real-time monitoring of fluctuating symptoms. OBJECTIVE: The aim of this study was to examine whether smartphone …	33904822	No
Mahadevan, Nikhil; Demanuele, Charmaine; Zhang, Hao; Volfson, Dmitri; Ho, Bryan; Erb, Michael Kelley; Patel, Shyamal	2020	Development of digital biomarkers for resting tremor and bradykinesia using a wrist-worn wearable device	NPJ digital medicine	10.1038/s41746-019-0217-7	Primary research	Objective assessment of Parkinson's disease symptoms during daily life can help improve disease management and accelerate the development of new therapies. However, many current approaches require the use of multiple devices, or performance of prescribed motor activities, which makes them ill-suited for free-living conditions. Furthermore, there is a lack of open methods that have demonstrated bo…	31970290	No
Mandryk, Regan L.; Birk, Max V.; Vedress, Sarah; Wiley, Katelyn; Reid, Elizabeth; Berger, Phaedra; Frommel, Julian	2021	Remote Assessment of Depression Using Digital Biomarkers From Cognitive Tasks	Frontiers in psychology	10.3389/fpsyg.2021.767507	Primary research	We describe the design and evaluation of a sub-clinical digital assessment tool that integrates digital biomarkers of depression. Based on three standard cognitive tasks (D2 Test of Attention, Delayed Matching to Sample Task, Spatial Working Memory Task) on which people with depression have been known to perform differently than a control group, we iteratively designed a digital assessment tool t…	34975656	No
Mandryk, Regan Lee; Birk, Max Valentin	2019	The Potential of Game-Based Digital Biomarkers for Modeling Mental Health	JMIR mental health	10.2196/13485	Primary research	BACKGROUND: Assessment for mental health is performed by experts using interview techniques, questionnaires, and test batteries and following standardized manuals; however, there would be myriad benefits if behavioral correlates could predict mental health and be used for population screening or prevalence estimations. A variety of digital sources of data (eg, online search data and social media …	31012857	No
Maron, Jill L.; Jones, Graham B.	2018	How Sensors, Devices, and Biomarkers Can Transform Precision Medicine: Perspectives From a Clinical and Translational Science Institute	Clinical therapeutics	10.1016/j.clinthera.2018.01.004	Other	PURPOSE: The ability of sophisticated sensors and medical devices to monitor critical biomarkers has the potential to greatly advance precision medicine initiatives. A stakeholder event was organized to develop working models for the evolution of the field. METHODS: A workshop devoted to the subject matter was held at the Tufts Clinical and Translational Science Institute involving clinicians, de…	29371003	No
Marsch, Lisa A.; Campbell, Aimee; Campbell, Cynthia; Chen, Ching-Hua; Ertin, Emre; Ghitza, Udi; Lambert-Harris, Chantal; Hassanpour, Saeed; Holtyn, August F.; Hser, Yih-Ing; Jacobs, Petra; Klausner, Jeffrey D.; Lemley, Shea; Kotz, David; Meier, Andrea; McLeman, Bethany; McNeely, Jennifer; Mishra, Varun; Mooney, Larissa; Nunes, Edward; Stafylis, Chrysovalantis; Stanger, Catherine; Saunders, Elizab…	2020	The application of digital health to the assessment and treatment of substance use disorders: The past, current, and future role of the National Drug Abuse Treatment Clinical Trials Network	Journal of substance abuse treatment	10.1016/j.jsat.2020.02.005	Review	The application of digital technologies to better assess, understand, and treat substance use disorders (SUDs) is a particularly promising and vibrant area of scientific research. The National Drug Abuse Treatment Clinical Trials Network (CTN), launched in 1999 by the U.S. National Institute on Drug Abuse, has supported a growing line of research that leverages digital technologies to glean new i…	32220409	Yes
Martínez-Nicolás, Israel; Llorente, Thide E.; Martínez-Sánchez, Francisco; Meilán, Juan J. G.	2022	Speech biomarkers of risk factors for vascular dementia in people with mild cognitive impairment	Frontiers in human neuroscience	10.3389/fnhum.2022.1057578	Primary research	INTRODUCTION: In this study we intend to use speech analysis to analyze the cognitive impairments caused by pathologies of vascular origin such as diabetes, hypertension, hypercholesterolemia and heart disease, predictors of the development of vascular dementia. METHODS: In this study, 40 participants with mild cognitive impairment were asked to read while being recorded and they were inquired ab…	36590068	No
Mc Carthy, M.; Schueler, P.	2019	Editorial: Can Digital Technology Advance the Development of Treatments for Alzheimer's Disease?	The journal of prevention of Alzheimer's disease	10.14283/jpad.2019.32	Other	The report explores the potential digital technology has to generate novel endpoints and digital biomarkers for Alzheimer's disease drug development studies. Drawing from literature and novel pilots, we explore the value of innovative digital technology to digitize physiological behaviours such as sleep disturbance and gait changes. Technology now exists to monitor and quantify our use and intera…	31686090	No
McGuirk, Theresa E.; Perry, Elliott S.; Sihanath, Wandasun B.; Riazati, Sherveen; Patten, Carolynn	2022	Feasibility of Markerless Motion Capture for Three-Dimensional Gait Assessment in Community Settings	Frontiers in human neuroscience	10.3389/fnhum.2022.867485	Primary research	Three-dimensional (3D) kinematic analysis of gait holds potential as a digital biomarker to identify neuropathologies, monitor disease progression, and provide a high-resolution outcome measure to monitor neurorehabilitation efficacy by characterizing the mechanisms underlying gait impairments. There is a need for 3D motion capture technologies accessible to community, clinical, and rehabilitatio…	35754772	No
Meier, Irene B.; Buegler, Max; Harms, Robbert; Seixas, Azizi; Çöltekin, Arzu; Tarnanas, Ioannis	2021	Using a Digital Neuro Signature to measure longitudinal individual-level change in Alzheimer's disease: the Altoida large cohort study	NPJ digital medicine	10.1038/s41746-021-00470-z	Primary research	Conventional neuropsychological assessments for Alzheimer's disease are burdensome and inaccurate at detecting mild cognitive impairment and predicting Alzheimer's disease risk. Altoida's Digital Neuro Signature (DNS), a longitudinal cognitive test consisting of two active digital biomarker metrics, alleviates these limitations. By comparison to conventional neuropsychological assessments, DNS re…	34168269	Yes
Melcher, Jennifer; Lavoie, Joel; Hays, Ryan; D'Mello, Ryan; Rauseo-Ricupero, Natali; Camacho, Erica; Rodriguez-Villa, Elena; Wisniewski, Hannah; Lagan, Sarah; Vaidyam, Aditya; Torous, John	2021	Digital phenotyping of student mental health during COVID-19: an observational study of 100 college students	Journal of American college health : J of ACH	10.1080/07448481.2021.1905650	Primary research	Objective: This study assessed the feasibility of capturing smartphone based digital phenotyping data in college students during the COVID-19 pandemic with the goal of understanding how digital biomarkers of behavior correlate with mental health. Participants: Participants were 100 students enrolled in 4-year universities. Methods: Each participant attended a virtual visit to complete a series of…	33769927	No
Meyerhoff, Jonah; Liu, Tony; Kording, Konrad P.; Ungar, Lyle H.; Kaiser, Susan M.; Karr, Chris J.; Mohr, David C.	2021	Evaluation of Changes in Depression, Anxiety, and Social Anxiety Using Smartphone Sensor Features: Longitudinal Cohort Study	Journal of medical Internet research	10.2196/22844	Primary research	BACKGROUND: The assessment of behaviors related to mental health typically relies on self-report data. Networked sensors embedded in smartphones can measure some behaviors objectively and continuously, with no ongoing effort. OBJECTIVE: This study aims to evaluate whether changes in phone sensor-derived behavioral features were associated with subsequent changes in mental health symptoms. METHODS…	34477562	No
Mishra, Ram Kinker; Bara, Rasha O.; Zulbaran-Rojas, Alejandro; Park, Catherine; Fernando, Malindu E.; Ross, Jeffrey; Lepow, Brian; Najafi, Bijan	2022	The Application of Digital Frailty Screening to Triage Nonhealing and Complex Wounds	Journal of diabetes science and technology	10.1177/19322968221111194	Primary research	OBJECTIVE: We investigated the association between the complexity of diabetic foot ulcers (DFUs) and frailty. RESEARCH DESIGN AND METHODS: Individuals (n = 38) with Grade 2 Wagner DFU were classified into 3 groups based on the Society for Vascular Surgery risk-stratification for major limb amputation as Stage 1 at very low risk (n = 19), Stage 2 at low risk (n = 9), and Stage 3 to 4 at moderate-t…	35856398	No
Mitratza, Marianna; Goodale, Brianna Mae; Shagadatova, Aizhan; Kovacevic, Vladimir; van de Wijgert, Janneke; Brakenhoff, Timo B.; Dobson, Richard; Franks, Billy; Veen, Duco; Folarin, Amos A.; Stolk, Pieter; Grobbee, Diederick E.; Cronin, Maureen; Downward, George S.	2022	The performance of wearable sensors in the detection of SARS-CoV-2 infection: a systematic review	The Lancet. Digital health	10.1016/S2589-7500(22)00019-X	Review	Containing the COVID-19 pandemic requires rapidly identifying infected individuals. Subtle changes in physiological parameters (such as heart rate, respiratory rate, and skin temperature), discernible by wearable devices, could act as early digital biomarkers of infections. Our primary objective was to assess the performance of statistical and algorithmic models using data from wearable devices t…	35461692	No
Mitsi, Georgia; Mendoza, Enrique Urrea; Wissel, Benjamin D.; Barbopoulou, Elena; Dwivedi, Alok K.; Tsoulos, Ioannis; Stavrakoudis, Athanassios; Espay, Alberto J.; Papapetropoulos, Spyros	2017	Biometric Digital Health Technology for Measuring Motor Function in Parkinson's Disease: Results from a Feasibility and Patient Satisfaction Study	Frontiers in neurology	10.3389/fneur.2017.00273	Primary research	OBJECTIVES: To assess the feasibility, predictive value, and user satisfaction of objectively quantifying motor function in Parkinson's disease (PD) through a tablet-based application (iMotor) using self-administered tests. METHODS: PD and healthy controls (HCs) performed finger tapping, hand pronation-supination and reaction time tasks using the iMotor application. RESULTS: Thirty-eight particip…	28659858	No
Mohammadi-Ghazi, Reza; Nguyen, Hung; Mishra, Ram Kinker; Enriquez, Ana; Najafi, Bijan; Stephen, Christopher D.; Gupta, Anoopum S.; Schmahmann, Jeremy D.; Vaziri, Ashkan	2022	Objective Assessment of Upper-Extremity Motor Functions in Spinocerebellar Ataxia Using Wearable Sensors	Sensors (Basel, Switzerland)	10.3390/s22207993	Primary research	The study presents a novel approach to objectively assessing the upper-extremity motor symptoms in spinocerebellar ataxia (SCA) using data collected via a wearable sensor worn on the patient's wrist during upper-extremity tasks associated with the Assessment and Rating of Ataxia (SARA). First, we developed an algorithm for detecting/extracting the cycles of the finger-to-nose test (FNT). We extra…	36298343	No
Montag, Christian; Elhai, Jon D.; Dagum, Paul	2021	On Blurry Boundaries When Defining Digital Biomarkers: How Much Biology Needs to Be in a Digital Biomarker?	Frontiers in psychiatry	10.3389/fpsyt.2021.740292	Review	Recent years have seen a rise in research where so called "digital biomarkers" represent the focal study interest. Many researchers understand that digital biomarkers describe digital footprints providing insights into healthy and pathological human (neuro-)biology. Beyond that the term digital biomarker is also used at times to describe more general concepts such as linking digital footprints to…	34658973	Yes
Moor, Michael; Rieck, Bastian; Horn, Max; Jutzeler, Catherine R.; Borgwardt, Karsten	2021	Early Prediction of Sepsis in the ICU Using Machine Learning: A Systematic Review	Frontiers in medicine	10.3389/fmed.2021.607952	Review	Background: Sepsis is among the leading causes of death in intensive care units (ICUs) worldwide and its recognition, particularly in the early stages of the disease, remains a medical challenge. The advent of an affluence of available digital health data has created a setting in which machine learning can be used for digital biomarker discovery, with the ultimate goal to advance the early recogn…	34124082	No
Mori, Hiromasa; Wiklund, Stig Johan; Zhang, Jason Yuren	2022	Quantifying the Benefits of Digital Biomarkers and Technology-Based Study Endpoints in Clinical Trials: Project Moneyball	Digital biomarkers	10.1159/000525255	Primary research	INTRODUCTION: Digital biomarkers have significant potential to transform drug development, but only a few have contributed meaningfully to bring new treatments to market. There are uncertainties in how they will generate quantifiable benefits in clinical trial performance and ultimately to the chances of phase 3 success. Here we have proposed a statistical framework and ran a proof-of-concept mod…	35949224	No
Motahari-Nezhad, Hossein; Al-Abdulkarim, Hana; Fgaier, Meriem; Abid, Mohamed Mahdi; Péntek, Márta; Gulácsi, László; Zrubka, Zsombor	2022	Digital Biomarker-Based Interventions: Systematic Review of Systematic Reviews	Journal of medical Internet research	10.2196/41042	Review	BACKGROUND: The introduction of new medical technologies such as sensors has accelerated the process of collecting patient data for relevant clinical decisions, which has led to the introduction of a new technology known as digital biomarkers. OBJECTIVE: This study aims to assess the methodological quality and quality of evidence from meta-analyses of digital biomarker-based interventions. METHOD…	36542427	Yes
Motahari-Nezhad, Hossein; Fgaier, Meriem; Mahdi Abid, Mohamed; Péntek, Márta; Gulácsi, László; Zrubka, Zsombor	2022	Digital Biomarker-Based Studies: Scoping Review of Systematic Reviews	JMIR mHealth and uHealth	10.2196/35722	Review	BACKGROUND: Sensors and digital devices have revolutionized the measurement, collection, and storage of behavioral and physiological data, leading to the new term digital biomarkers. OBJECTIVE: This study aimed to investigate the scope of clinical evidence covered by systematic reviews (SRs) of randomized controlled trials involving digital biomarkers. METHODS: This scoping review was organized u…	36279171	Yes
Motahari-Nezhad, Hossein; Péntek, Márta; Gulácsi, László; Zrubka, Zsombor	2021	Outcomes of Digital Biomarker-Based Interventions: Protocol for a Systematic Review of Systematic Reviews	JMIR research protocols	10.2196/28204	Review	BACKGROUND: Digital biomarkers are defined as objective, quantifiable, physiological, and behavioral data that are collected and measured using digital devices such as portables, wearables, implantables, or digestibles. For their widespread adoption in publicly financed health care systems, it is important to understand how their benefits translate into improved patient outcomes, which is essenti…	34821568	Yes
Motti Ader, Lilian Genaro; Greene, Barry R.; McManus, Killian; Tubridy, Niall; Caulfield, Brian	2020	Short Bouts of Gait Data and Body-Worn Inertial Sensors Can Provide Reliable Measures of Spatiotemporal Gait Parameters from Bilateral Gait Data for Persons with Multiple Sclerosis	Biosensors	10.3390/bios10090128	Primary research	Wearable devices equipped with inertial sensors enable objective gait assessment for persons with multiple sclerosis (MS), with potential use in ambulatory care or home and community-based assessments. However, gait data collected in non-controlled settings are often fragmented and may not provide enough information for reliable measures. This paper evaluates a novel approach to (1) determine the…	32962269	No
Müller, Laura; Rooy, Diederik de	2021	Digital biomarkers for the prediction of mental health in aviation personnel	BMJ health & care informatics	10.1136/bmjhci-2021-100335	Other		33980501	No
Najafi, Bijan; Zahiri, Mohsen; Wang, Changhong; Momin, Anmol; Paily, Paul; Burt, Bryan M.	2021	Digital Biomarkers for the Objective Assessment of Disability in Neurogenic Thoracic Outlet Syndrome	Sensors (Basel, Switzerland)	10.3390/s21227462	Primary research	Neurogenic thoracic outlet syndrome (nTOS) is a musculoskeletal disorder in which compression of the brachial plexus between the scalene muscles of the neck and the first rib results in disabling upper extremity pain and paresthesia. Currently there are no objective metrics for assessing the disability of nTOS or for monitoring response to its therapy. We aimed to develop digital biomarkers of up…	34833540	No
Nam, Kyoung Hyup; Kim, Dong Hwan; Choi, Byung Kwan; Han, In Ho	2019	Internet of Things, Digital Biomarker, and Artificial Intelligence in Spine: Current and Future Perspectives	Neurospine	10.14245/ns.1938388.194	Review	Recent interest in medical artificial intelligence (AI) has increased with onset of the fourth industrial revolution. Real-time monitoring of patients is an important research area of medical AI. The medical AI is very closely related to the Internet of Things (IoT), a core element of the fourth industrial revolution. Attempts to diagnose and treat patients using IoT have been already applied to …	31905461	Yes
Nef, Tobias; Chesham, Alvin; Schütz, Narayan; Botros, Angela Amira; Vanbellingen, Tim; Burgunder, Jean-Marc; Müllner, Julia; Martin Müri, René; Urwyler, Prabitha	2020	Development and Evaluation of Maze-Like Puzzle Games to Assess Cognitive and Motor Function in Aging and Neurodegenerative Diseases	Frontiers in aging neuroscience	10.3389/fnagi.2020.00087	Primary research	There is currently a need for engaging, user-friendly, and repeatable tasks for assessment of cognitive and motor function in aging and neurodegenerative diseases. This study evaluated the feasibility of a maze-like Numberlink puzzle game in assessing differences in game-based measures of cognition and motor function due to age and neurodegenerative diseases. Fifty-five participants, including yo…	32372942	No
Nessle, Charles Nathaniel; Flora, Christopher; Sandford, Erin; Choi, Sung Won; Tewari, Muneesh	2022	High-frequency temperature monitoring at home using a wearable device: A case series of early fever detection and antibiotic administration for febrile neutropenia with bacteremia	Pediatric blood & cancer	10.1002/pbc.29835	Primary research	We present a case series of three febrile episodes in neutropenic pediatric cancer patients who wore a Food and Drug Administration approved high-frequency temperature monitoring (HFTM) wearable device (WD) at home. The WD detected fever events when temperature monitoring by thermometer did not detect fever or was not feasible to perform. Two of the episodes were associated with bloodstream infec…	35735223	No
Nicosia, Jessica; Aschenbrenner, Andrew J.; Balota, David A.; Sliwinski, Martin J.; Tahan, Marisol; Adams, Sarah; Stout, Sarah S.; Wilks, Hannah; Gordon, Brian A.; Benzinger, Tammie L. S.; Fagan, Anne M.; Xiong, Chengjie; Bateman, Randall J.; Morris, John C.; Hassenstab, Jason	2022	Unsupervised high-frequency smartphone-based cognitive assessments are reliable, valid, and feasible in older adults at risk for Alzheimer's disease	Journal of the International Neuropsychological Society : JINS	10.1017/S135561772200042X	Primary research	OBJECTIVE: Smartphones have the potential for capturing subtle changes in cognition that characterize preclinical Alzheimer's disease (AD) in older adults. The Ambulatory Research in Cognition (ARC) smartphone application is based on principles from ecological momentary assessment (EMA) and administers brief tests of associative memory, processing speed, and working memory up to 4 times per day o…	36062528	No
Nishimura, Kengo; Cordeiro, Joacir G.; Ahmed, Aminul I.; Yokobori, Shoji; Gajavelli, Shyam	2022	Advances in Traumatic Brain Injury Biomarkers	Cureus	10.7759/cureus.23804	Review	Traumatic brain injury (TBI) is increasingly a major cause of disability across the globe. The current methods of diagnosis are inadequate at classifying patients and prognosis. TBI is a diagnostic and therapeutic challenge. There is no Food and Drug Administration (FDA)-approved treatment for TBI yet. It took about 16 years of preclinical research to develop accurate and objective diagnostic mea…	35392277	No
Nouredanesh, Mina; Godfrey, Alan; Powell, Dylan; Tung, James	2022	Egocentric vision-based detection of surfaces: towards context-aware free-living digital biomarkers for gait and fall risk assessment	Journal of neuroengineering and rehabilitation	10.1186/s12984-022-01022-6	Primary research	BACKGROUND: Falls in older adults are a critical public health problem. As a means to assess fall risks, free-living digital biomarkers (FLDBs), including spatiotemporal gait measures, drawn from wearable inertial measurement unit (IMU) data have been investigated to identify those at high risk. Although gait-related FLDBs can be impacted by intrinsic (e.g., gait impairment) and/or environmental …	35869527	No
Ntracha, Anastasia; Iakovakis, Dimitrios; Hadjidimitriou, Stelios; Charisis, Vasileios S.; Tsolaki, Magda; Hadjileontiadis, Leontios J.	2020	Detection of Mild Cognitive Impairment Through Natural Language and Touchscreen Typing Processing	Frontiers in digital health	10.3389/fdgth.2020.567158	Primary research	Mild cognitive impairment (MCI), an identified prodromal stage of Alzheimer's Disease (AD), often evades detection in the early stages of the condition, when existing diagnostic methods are employed in the clinical setting. From an alternative perspective, smartphone interaction behavioral data, unobtrusively acquired in a non-clinical setting, can assist the screening and monitoring of MCI and i…	34713039	Yes
Omidvarnia, Amir; Zalesky, Andrew; Mansour L, Sina; van de Ville, Dimitri; Jackson, Graeme D.; Pedersen, Mangor	2021	Temporal complexity of fMRI is reproducible and correlates with higher order cognition	NeuroImage	10.1016/j.neuroimage.2021.117760	Primary research	It has been hypothesized that resting state networks (RSNs), extracted from resting state functional magnetic resonance imaging (rsfMRI), likely display unique temporal complexity fingerprints, quantified by their multiscale entropy patterns (McDonough and Nashiro, 2014). This is a hypothesis with a potential capacity for developing digital biomarkers of normal brain function, as well as patholog…	33486124	No
Onishchenko, Dmytro; Huang, Yi; van Horne, James; Smith, Peter J.; Msall, Michael E.; Chattopadhyay, Ishanu	2021	Reduced false positives in autism screening via digital biomarkers inferred from deep comorbidity patterns	Science advances	10.1126/sciadv.abf0354	Primary research	Here, we develop digital biomarkers for autism spectrum disorder (ASD), computed from patterns of past medical encounters, identifying children at high risk with an area under the receiver operating characteristic exceeding 80% from shortly after 2 years of age for either sex, and across two independent patient databases. We leverage uncharted ASD comorbidities, with no requirement of additional …	34613766	No
Opoku Asare, Kennedy; Terhorst, Yannik; Vega, Julio; Peltonen, Ella; Lagerspetz, Eemil; Ferreira, Denzil	2021	Predicting Depression From Smartphone Behavioral Markers Using Machine Learning Methods, Hyperparameter Optimization, and Feature Importance Analysis: Exploratory Study	JMIR mHealth and uHealth	10.2196/26540	Primary research	BACKGROUND: Depression is a prevalent mental health challenge. Current depression assessment methods using self-reported and clinician-administered questionnaires have limitations. Instrumenting smartphones to passively and continuously collect moment-by-moment data sets to quantify human behaviors has the potential to augment current depression assessment methods for early diagnosis, scalable, a…	34255713	Yes
Orsolini, Laura; Fiorani, Michele; Volpe, Umberto	2020	Digital Phenotyping in Bipolar Disorder: Which Integration with Clinical Endophenotypes and Biomarkers?	International journal of molecular sciences	10.3390/ijms21207684	Review	Bipolar disorder (BD) is a complex neurobiological disorder characterized by a pathologic mood swing. Digital phenotyping, defined as the 'moment-by-moment quantification of the individual-level human phenotype in its own environment', represents a new approach aimed at measuring the human behavior and may theoretically enhance clinicians' capability in early identification, diagnosis, and manage…	33081393	No
Owens, Andrew P.	2020	The Role of Heart Rate Variability in the Future of Remote Digital Biomarkers	Frontiers in neuroscience	10.3389/fnins.2020.582145	Review	Heart rate variability (HRV) offers insights into humoral, neural and neurovisceral processes in health and disorders of brain, body and behavior but has yet to be fully potentiated in the digital age. Remote measurement technologies (RMTs), such as, smartphones, wearable sensors or home-based devices, can passively capture HRV as a nested parameter of neurovisceral integration and health during …	33281545	Yes
Owens, Andrew P.; Ballard, Clive; Beigi, Mazda; Kalafatis, Chris; Brooker, Helen; Lavelle, Grace; Brønnick, Kolbjørn K.; Sauer, Justin; Boddington, Steve; Velayudhan, Latha; Aarsland, Dag	2020	Implementing Remote Memory Clinics to Enhance Clinical Care During and After COVID-19	Frontiers in psychiatry	10.3389/fpsyt.2020.579934	Review	Social isolation is likely to be recommended for older adults due to COVID-19, with ongoing reduced clinical contact suggested for this population. This has increased the need for remote memory clinics, we therefore review the literature, current practices and guidelines on organizing such remote memory clinics, focusing on assessment of cognition, function and other relevant measurements, propos…	33061927	Yes
Ozkanca, Yasin; Öztürk, Miraç Göksu; Ekmekci, Merve Nur; Atkins, David C.; Demiroglu, Cenk; Ghomi, Reza Hosseini	2019	Depression Screening from Voice Samples of Patients Affected by Parkinson's Disease	Digital biomarkers	10.1159/000500354	Primary research	Depression is a common mental health problem leading to significant disability world wide. Depression is not only common but also commonly co-occurs with other mental and neurological illnesses. Parkinson's Disease gives rise to symptoms directly impairing a person's ability to function. Early diagnosis and detection of depression can aid treatment, but diagnosis typically requires an interview w…	31872172	No
Palanica, Adam; Docktor, Michael J.; Lieberman, Michael; Fossat, Yan	2020	The Need for Artificial Intelligence in Digital Therapeutics	Digital biomarkers	10.1159/000506861	Other	Digital therapeutics is a newly described concept in healthcare which is proposed to change patient behavior and treat medical conditions using a variety of digital technologies. However, the term is rarely defined with criteria that make it distinct from simply digitizedversions of traditional therapeutics. Our objective is to describe a more valuable characteristic of digital therapeutics, whic…	32399513	Yes
Papapetropoulos, Spyros; Lee, Margaret S.; Boyer, Stacey; Newbold, Evan J.	2019	A Phase 2, Randomized, Double-Blind, Placebo-Controlled Trial of CX-8998, a Selective Modulator of the T-Type Calcium Channel in Inadequately Treated Moderate to Severe Essential Tremor: T-CALM Study Design and Methodology for Efficacy Endpoint and Digital Biomarker Selection	Frontiers in neurology	10.3389/fneur.2019.00597	Other	Background: Essential tremor (ET) is a common, progressive neurological syndrome with bilateral upper-limb dysfunction of at least 3-year duration, with or without tremor in other body locations. This disorder has a negative impact on daily function and quality of life. A single oral therapy has been approved by FDA for ET. Off-label pharmacotherapies have inadequate efficacy and poor tolerabilit…	31244760	No
Papp, K. V.; Rentz, D. M.; Maruff, P.; Sun, C-K; Raman, R.; Donohue, M. C.; Schembri, A.; Stark, C.; Yassa, M. A.; Wessels, A. M.; Yaari, R.; Holdridge, K. C.; Aisen, P. S.; Sperling, R. A.	2021	The Computerized Cognitive Composite (C3) in an Alzheimer's Disease Secondary Prevention Trial	The journal of prevention of Alzheimer's disease	10.14283/jpad.2020.38	Primary research	BACKGROUND: Computerized cognitive assessments may improve Alzheimer's disease (AD) secondary prevention trial efficiency and accuracy. However, they require validation against standard outcomes and relevant biomarkers. OBJECTIVE: To assess the feasibility and validity of the tablet-based Computerized Cognitive Composite (C3). DESIGN: Cross-sectional analysis of cognitive screening data from the …	33336226	No
Papp, Kathryn V.; Samaroo, Aubryn; Chou, Hsiang-Chin; Buckley, Rachel; Schneider, Olivia R.; Hsieh, Stephanie; Soberanes, Daniel; Quiroz, Yakeel; Properzi, Michael; Schultz, Aaron; García-Magariño, Iván; Marshall, Gad A.; Burke, Jane G.; Kumar, Raya; Snyder, Noah; Johnson, Keith; Rentz, Dorene M.; Sperling, Reisa A.; Amariglio, Rebecca E.	2021	Unsupervised mobile cognitive testing for use in preclinical Alzheimer's disease	Alzheimer's & dementia (Amsterdam, Netherlands)	10.1002/dad2.12243	Primary research	INTRODUCTION: Unsupervised digital cognitive testing is an appealing means to capture subtle cognitive decline in preclinical Alzheimer's disease (AD). Here, we describe development, feasibility, and validity of the Boston Remote Assessment for Neurocognitive Health (BRANCH) against in-person cognitive testing and amyloid/tau burden. METHODS: BRANCH is web-based, self-guided, and assesses memory …	34621977	No
Parellada, Mara; San José Cáceres, Antonia; Palmer, Melanie; Delorme, Richard; Jones, Emily J. H.; Parr, Jeremy R.; Anagnostou, Evdokia; Murphy, Declan G. M.; Loth, Eva; Wang, Paul P.; Charman, Tony; Strydom, Andre; Arango, Celso	2021	A Phase II Randomized, Double-Blind, Placebo-Controlled Study of the Efficacy, Safety, and Tolerability of Arbaclofen Administered for the Treatment of Social Function in Children and Adolescents With Autism Spectrum Disorders: Study Protocol for AIMS-2-TRIALS-CT1	Frontiers in psychiatry	10.3389/fpsyt.2021.701729	Other	Background: Autism Spectrum Disorder (ASD or autism) is characterized by difficulties in social communication and interaction, which negatively impact on individuals and their families' quality of life. Currently no pharmacological interventions have been shown to be effective for improving social communication in autism. Previous trials have indicated the potential of arbaclofen for improving so…	34504446	Yes
Park, Catherine; Mishra, Ramkinker; Golledge, Jonathan; Najafi, Bijan	2021	Digital Biomarkers of Physical Frailty and Frailty Phenotypes Using Sensor-Based Physical Activity and Machine Learning	Sensors (Basel, Switzerland)	10.3390/s21165289	Primary research	Remote monitoring of physical frailty is important to personalize care for slowing down the frailty process and/or for the healthy recovery of older adults following acute or chronic stressors. Taking the Fried frailty criteria as a reference to determine physical frailty and frailty phenotypes (slowness, weakness, exhaustion, inactivity), this study aimed to explore the benefit of machine learni…	34450734	No
Park, Catherine; Mishra, Ramkinker; Sharafkhaneh, Amir; Bryant, Mon S.; Nguyen, Christina; Torres, Ilse; Naik, Aanand D.; Najafi, Bijan	2021	Digital Biomarker Representing Frailty Phenotypes: The Use of Machine Learning and Sensor-Based Sit-to-Stand Test	Sensors (Basel, Switzerland)	10.3390/s21093258	Primary research	Since conventional screening tools for assessing frailty phenotypes are resource intensive and unsuitable for routine application, efforts are underway to simplify and shorten the frailty screening protocol by using sensor-based technologies. This study explores whether machine learning combined with frailty modeling could determine the least sensor-derived features required to identify physical …	34066716	No
Park, Catherine; Sharafkhaneh, Amir; Bryant, Mon S.; Nguyen, Christina; Torres, Ilse; Najafi, Bijan	2021	Toward Remote Assessment of Physical Frailty Using Sensor-based Sit-to-stand Test	The Journal of surgical research	10.1016/j.jss.2021.01.023	Primary research	BACKGROUND: Traditional physical frailty (PF) screening tools are resource intensive and unsuitable for remote assessment. In this study, we used five times sit-to-stand test (5×STS) with wearable sensors to determine PF and three key frailty phenotypes (slowness, weakness, and exhaustion) objectively. MATERIALS AND METHODS: Older adults (n = 102, age: 76.54 ± 7.72 y, 72% women) performed 5×STS w…	33652175	No
Park, Hae-Yeon; Park, DoGyeom; Kang, Hye Seon; Kim, HyunBum; Lee, Seungchul; Im, Sun	2022	Post-stroke respiratory complications using machine learning with voice features from mobile devices	Scientific reports	10.1038/s41598-022-20348-8	Primary research	Abnormal voice may identify those at risk of post-stroke aspiration. This study was aimed to determine whether machine learning algorithms with voice recorded via a mobile device can accurately classify those with dysphagia at risk of tube feeding and post-stroke aspiration pneumonia and be used as digital biomarkers. Voice samples from patients referred for swallowing disturbance in a university…	36202829	No
Park, Ji Eun; Kim, Tae Young; Jung, Yun Jung; Han, Changho; Park, Chan Min; Park, Joo Hun; Park, Kwang Joo; Yoon, Dukyong; Chung, Wou Young	2021	Biosignal-Based Digital Biomarkers for Prediction of Ventilator Weaning Success	International journal of environmental research and public health	10.3390/ijerph18179229	Primary research	We evaluated new features from biosignals comprising diverse physiological response information to predict the outcome of weaning from mechanical ventilation (MV). We enrolled 89 patients who were candidates for weaning from MV in the intensive care unit and collected continuous biosignal data: electrocardiogram (ECG), respiratory impedance, photoplethysmogram (PPG), arterial blood pressure, and …	34501829	No
Park, Sandra Hyunsoo; Goldberg, Scott A.; Al-Ballaa, Abdulrahman; Tayeb, Baraa; Basurrah, Mohammed; Abahuje, Egide; Miccile, Chrisitian; Pozner, Charles N.; Yule, Steven; Dias, Roger Daglius	2022	Objective Measurement of Learners' Cognitive Load During Simulation-Based Trauma Team Training: A Pilot Study	The Journal of surgical research	10.1016/j.jss.2022.06.023	Primary research	INTRODUCTION: Literature has shown cognitive overload which can negatively impact learning and clinical performance in surgery. We investigated learners' cognitive load during simulation-based trauma team training using an objective digital biomarker. METHODS: A cross-sectional study was carried out in a simulation center where a 3-h simulation-based interprofessional trauma team training program…	35816846	Yes
Park, Seung-Min; Ge, T. Jessie; Won, Daeyoun D.; Lee, Jong Kyun; Liao, Joseph C.	2021	Digital biomarkers in human excreta	Nature reviews. Gastroenterology & hepatology	10.1038/s41575-021-00462-0	Other	Traditionally underutilized human excreta have emerged as a rich source of digital biomarkers for disease prevention and early detection. In this Comment, we highlight the breadth of digital biomarkers that can be extracted from human excreta and their potential uses in the context of ‘precision health’.	33972768	Yes
Park, Soo-Yong; Schott, Nadja	2021	The trail-making-test: Comparison between paper-and-pencil and computerized versions in young and healthy older adults	Applied neuropsychology. Adult	10.1080/23279095.2020.1864374	Primary research	One of the key challenges in assessing cognitive performance is to detect not only apparent impairment but to also pick up on subtle differences. Computerized tests benefit especially from the acquisition of fine-grained outcome measures. However, the equivalency of paper-based and computerized tests cannot be assumed. The Trail-Making-Test is a paper-pencil cognitive assessment tool (ppTMT) that…	33397159	No
Park, Soo-Yong; Schott, Nadja	2022	Which motor-cognitive abilities underlie the digital Trail-Making Test? Decomposing various test scores to detect cognitive impairment in Parkinson's disease-Pilot study	Applied neuropsychology. Adult	10.1080/23279095.2022.2147837	Primary research	Since Parkinson's disease (PD) is a heterogeneous disorder with symptoms, such as tremors, gait and speech disturbances, or memory loss, individualized diagnostics are needed to optimize treatment. In their current form, the typical paper-pencil methods traditionally used to track disease progression are too coarse to capture the subtleties of clinical phenomena. For this reason, digital biomarke…	36412487	Yes
Parra, Mario A.; Granada, Juan; Fernández, Gerardo	2022	Memory-driven eye movements prospectively predict dementia in people at risk of Alzheimer's disease	Alzheimer's & dementia (Amsterdam, Netherlands)	10.1002/dad2.12386	Primary research	INTRODUCTION: Oculomotor behaviors linked to cognitive performance revealed neurocognitive features of Alzheimer's disease (AD) that can enhance the accuracy of its assessment and diagnosis. METHODS: A sample of 107 participants (i.e., 65 mild cognitive impairment [MCI] and 42 controls) were recruited and followed up for 40 months. At baseline, they underwent assessment with the ViewMind digital …	36579131	No
Parziale, Andrea; Mascalzoni, Deborah	2022	Digital Biomarkers in Psychiatric Research: Data Protection Qualifications in a Complex Ecosystem	Frontiers in psychiatry	10.3389/fpsyt.2022.873392	Review	Psychiatric research traditionally relies on subjective observation, which is time-consuming and labor-intensive. The widespread use of digital devices, such as smartphones and wearables, enables the collection and use of vast amounts of user-generated data as "digital biomarkers." These tools may also support increased participation of psychiatric patients in research and, as a result, the produ…	35757212	Yes
Pastor, Núria; Khalilian, Elizabeth; Caballeria, Elsa; Morrison, Danielle; Sanchez Luque, Unai; Matrai, Silvia; Gual, Antoni; López-Pelayo, Hugo	2020	Remote Monitoring Telemedicine (REMOTE) Platform for Patients With Anxiety Symptoms and Alcohol Use Disorder: Protocol for a Case-Control Study	JMIR research protocols	10.2196/16964	Primary research	BACKGROUND: Monitoring mental health outcomes has traditionally been based on heuristic decisions, often based on scarce, subjective evidence, making the clinical decisions made by professionals, as well as the monitoring of these diseases, subject to flaws. However, the digital phenotype, which refers to the analysis of data collected by measuring human behavior with mobile sensors and smart bra…	32579124	Yes
Patel, Vikas; Orchanian-Cheff, Ani; Wu, Robert	2021	Evaluating the Validity and Utility of Wearable Technology for Continuously Monitoring Patients in a Hospital Setting: Systematic Review	JMIR mHealth and uHealth	10.2196/17411	Review	BACKGROUND: The term posthospital syndrome has been used to describe the condition in which older patients are transiently frail after hospitalization and have a high chance of readmission. Since low activity and poor sleep during hospital stay may contribute to posthospital syndrome, the continuous monitoring of such parameters by using affordable wearables may help to reduce the prevalence of t…	34406121	No
Pathak, Yagna J.; Greenleaf, Walter; Verhagen Metman, Leo; Kubben, Pieter; Sarma, Sridevi; Pepin, Brian; Lautner, Douglas; DeBates, Scott; Benison, Alex M.; Balasingh, Binesh; Ross, Erika	2021	Digital Health Integration With Neuromodulation Therapies: The Future of Patient-Centric Innovation in Neuromodulation	Frontiers in digital health	10.3389/fdgth.2021.618959	Review	Digital health can drive patient-centric innovation in neuromodulation by leveraging current tools to identify response predictors and digital biomarkers. Iterative technological evolution has led us to an ideal point to integrate digital health with neuromodulation. Here, we provide an overview of the digital health building-blocks, the status of advanced neuromodulation technologies, and future…	34713096	Yes
Pencina, Karol M.; Li, Zhuoying; Montano, Monty	2019	Objectively Measured Physical Activity in Asymptomatic Middle-Aged Men Is Associated With Routine Blood-Based Biomarkers	The journals of gerontology. Series A, Biological sciences and medical sciences	10.1093/gerona/glz151	Primary research	BACKGROUND: The use of circulating clinically routine biomarkers and volitional physical activity using wristband accelerometry in preclinical middle-aged adults may provide sensitive measures of physical function and predict sooner the onset of age- and HIV-related physical decline. METHODS: Nested cross-sectional cohort study of adult men 50-65 years old with HIV infection on potent antiretrovi…	31724056	No
Petersen, Curtis L.; Wechsler, Emily V.; Halter, Ryan J.; Boateng, George G.; Proctor, Patrick O.; Kotz, David F.; Cook, Summer B.; Batsis, John A.	2018	Detection and Monitoring of Repetitions Using an mHealth-Enabled Resistance Band	...IEEE...International Conference on Connected Health: Applications, Systems and Engineering Technologies. IEEE International Conference on Connected Health: Applications, Systems and Engineering Technologies		Primary research	Sarcopenia is defined as an age-related loss of muscle mass and strength which impairs physical function leading to disability and frailty. Resistance exercises are effective treatments for sarcopenia and are critical in mitigating weight-loss induced sarcopenia in older adults attempting to lose weight. Yet, adherence to home-based regimens, which is a cornerstone to lifestyle therapies, is poor…	30984918	No
Petersen, Curtis L.; Weeks, William B.; Norin, Olof; Weinstein, James N.	2019	Development and Implementation of a Person-Centered, Technology-Enhanced Care Model For Managing Chronic Conditions: Cohort Study	JMIR mHealth and uHealth	10.2196/11082	Primary research	BACKGROUND: Caring for individuals with chronic conditions is labor intensive, requiring ongoing appointments, treatments, and support. The growing number of individuals with chronic conditions makes this support model unsustainably burdensome on health care systems globally. Mobile health technologies are increasingly being used throughout health care to facilitate communication, track disease, …	30892274	Yes
Petsani, Despoina; Ahmed, Sara; Petronikolou, Vasileia; Kehayia, Eva; Alastalo, Mika; Santonen, Teemu; Merino-Barbancho, Beatriz; Cea, Gloria; Segkouli, Sofia; Stavropoulos, Thanos G.; Billis, Antonis; Doumas, Michael; Almeida, Rosa; Nagy, Enikő; Broeckx, Leen; Bamidis, Panagiotis; Konstantinidis, Evdokimos	2022	Digital Biomarkers for Supporting Transitional Care Decisions: Protocol for a Transnational Feasibility Study	JMIR research protocols	10.2196/34573	Primary research	BACKGROUND: Virtual Health and Wellbeing Living Lab Infrastructure is a Horizon 2020 project that aims to harmonize Living Lab procedures and facilitate access to European health and well-being research infrastructures. In this context, this study presents a joint research activity that will be conducted within Virtual Health and Wellbeing Living Lab Infrastructure in the transitional care domain…	35044303	Yes
Petsani, Despoina; Konstantinidis, Evdokimos; Katsouli, Aikaterini-Marina; Zilidou, Vasiliki; Dias, Sofia B.; Hadjileontiadis, Leontios; Bamidis, Panagiotis	2022	Digital Biomarkers for Well-being Through Exergame Interactions: Exploratory Study	JMIR serious games	10.2196/34768	Other	BACKGROUND: Ecologically valid evaluations of patient states or well-being by means of new technologies is a key issue in contemporary research in health and well-being of the aging population. The in-game metrics generated from the interaction of users with serious games (SG) can potentially be used to predict or characterize a user's state of health and well-being. There is currently an increas…	36099000	No
Pham, Linh; Harris, Thomas; Varosanec, Mihael; Morgan, Vanessa; Kosa, Peter; Bielekova, Bibiana	2021	Smartphone-based symbol-digit modalities test reliably captures brain damage in multiple sclerosis	NPJ digital medicine	10.1038/s41746-021-00401-y	Primary research	As the burden of neurodegenerative diseases increases, time-limited clinic encounters do not allow quantification of complex neurological functions. Patient-collected digital biomarkers may remedy this, if they provide reliable information. However, psychometric properties of digital tools remain largely un-assessed. We developed a smartphone adaptation of the cognitive test, the Symbol-Digit Mod…	33627777	No
Phillips, Kathryn A.; Douglas, Michael P.; Trosman, Julia R.; Marshall, Deborah A.	2017	"What Goes Around Comes Around": Lessons Learned from Economic Evaluations of Personalized Medicine Applied to Digital Medicine	Value in health : the journal of the International Society for Pharmacoeconomics and Outcomes Research	10.1016/j.jval.2016.08.736	Primary research	BACKGROUND: The growth of "big data" and the emphasis on patient-centered health care have led to the increasing use of two key technologies: personalized medicine and digital medicine. For these technologies to move into mainstream health care and be reimbursed by insurers, it will be essential to have evidence that their benefits provide reasonable value relative to their costs. These technolog…	28212968	Yes
Piau, A.; Steinmeyer, Z.; Cesari, M.; Kornfeld, J.; Beattie, Z.; Kaye, J.; Vellas, B.; Nourhashemi, F.	2021	Intrinsic Capacitiy Monitoring by Digital Biomarkers in Integrated Care for Older People (ICOPE)	The Journal of frailty & aging	10.14283/jfa.2020.51	Review	The WHO action plan on aging expects to change current clinical practices by promoting a more personalized model of medicine. To widely promote this initiative and achieve this goal, healthcare professionals need innovative monitoring tools. Use of conventional biomarkers (clinical, biological or imaging) provides a health status assessment at a given time once a capacity has declined. As a compl…	33575701	Yes
Piau, Antoine; Mattek, Nora; Crissey, Rachel; Beattie, Zachary; Dodge, Hiroko; Kaye, Jeffrey	2020	When Will My Patient Fall? Sensor-Based In-Home Walking Speed Identifies Future Falls in Older Adults	The journals of gerontology. Series A, Biological sciences and medical sciences	10.1093/gerona/glz128	Primary research	BACKGROUND: Although there are known clinical measures that may be associated with risk of future falls in older adults, we are still unable to predict when the fall will happen. Our objective was to determine whether unobtrusive in-home assessment of walking speed can detect a future fall. METHOD: In both ISAAC and ORCATECH Living Laboratory studies, a sensor-based monitoring system has been dep…	31095283	No
Piau, Antoine; Rumeau, Pierre; Nourhashemi, Fati; Martin, Maria Soto	2019	Information and Communication Technologies, a Promising Way to Support Pharmacotherapy for the Behavioral and Psychological Symptoms of Dementia	Frontiers in pharmacology	10.3389/fphar.2019.01122	Other	Health care systems face an expansion in the number of older individuals with a high prevalence of neurodegenerative diseases and related behavioral and psychological symptoms of dementia (BPSDs). Health care providers are expected to develop innovative solutions to manage and follow up patients over time in the community. To date, we are unable to continuously and accurately monitor the nature, …	31632271	Yes
Piau, Antoine; Wild, Katherine; Mattek, Nora; Kaye, Jeffrey	2019	Current State of Digital Biomarker Technologies for Real-Life, Home-Based Monitoring of Cognitive Function for Mild Cognitive Impairment to Mild Alzheimer Disease and Implications for Clinical Care: Systematic Review	Journal of medical Internet research	10.2196/12785	Review	BACKGROUND: Among areas that have challenged the progress of dementia care has been the assessment of change in symptoms over time. Digital biomarkers are defined as objective, quantifiable, physiological, and behavioral data that are collected and measured by means of digital devices, such as embedded environmental sensors or wearables. Digital biomarkers provide an alternative assessment approa…	31471958	Yes
Ponomarenko, Elena; Baranova, Ancha; Lisitsa, Andrey; Albar, Juan Pablo; Archakov, Alexander	2014	The chromosome-centric human proteome project at FEBS Congress	Proteomics	10.1002/pmic.201300373	Other	In the summer of 2013, distinguished global representatives of proteome science gathered to discuss the futuristic visions of the chromosome-centric human proteome project (C-HPP) (Cochairs: Y. K. Paik, G. Omenn; hosted by A. Archakov, Institute of Biomedical Chemistry, Russia) that was broadcast to the annual Federation of European Biochemical Societies Congress (St. Petersburg, Russia, July 10-…	24285571	No
Popp, Werner L.; Schneider, Sophie; Bär, Jessica; Bösch, Philipp; Spengler, Christina M.; Gassert, Roger; Curt, Armin	2019	Wearable Sensors in Ambulatory Individuals With a Spinal Cord Injury: From Energy Expenditure Estimation to Activity Recommendations	Frontiers in neurology	10.3389/fneur.2019.01092	Primary research	Inappropriate physical inactivity is a global health problem increasing the risk of cardiometabolic diseases. Wearable sensors show great potential to promote physical activity and thus a healthier lifestyle. While commercial activity trackers are available to estimate energy expenditure (EE) in non-disabled individuals, they are not designed for reliable assessments in individuals with an incomp…	31736845	No
Pratap, Abhishek; Homiar, Ava; Waninger, Luke; Herd, Calvin; Suver, Christine; Volponi, Joshua; Anguera, Joaquin A.; Areán, Pat	2022	Real-world behavioral dataset from two fully remote smartphone-based randomized clinical trials for depression	Scientific data	10.1038/s41597-022-01633-7	Primary research	Most people with mental health disorders cannot receive timely and evidence-based care despite billions of dollars spent by healthcare systems. Researchers have been exploring using digital health technologies to measure behavior in real-world settings with mixed results. There is a need to create accessible and computable digital mental health datasets to advance inclusive and transparently vali…	36030226	No
Prince, John; Arora, Siddharth; Vos, Maarten de	2018	Big data in Parkinson's disease: using smartphones to remotely detect longitudinal disease phenotypes	Physiological measurement	10.1088/1361-6579/aab512	Primary research	OBJECTIVE: To better understand the longitudinal characteristics of Parkinson's disease (PD) through the analysis of finger tapping and memory tests collected remotely using smartphones. APPROACH: Using a large cohort (312 PD subjects and 236 controls) of participants in the mPower study, we extract clinically validated features from a finger tapping and memory test to monitor the longitudinal be…	29516871	Yes
Purswani, Juhi M.; Dicker, Adam P.; Champ, Colin E.; Cantor, Matt; Ohri, Nitin	2019	Big Data From Small Devices: The Future of Smartphones in Oncology	Seminars in radiation oncology	10.1016/j.semradonc.2019.05.008	Other	Technological advancements in the capabilities of modern smartphones offer tremendous potential to generate big data from small devices that could influence oncologists' decision-making. Here we describe the value of patient-generated health data (PGHD) that can be captured using mobile devices. We comment on the current use of smartphones in oncology clinical research and describe how smartphone…	31472736	Yes
Rai, Laura; Boyle, Rory; Brosnan, Laura; Rice, Hannah; Farina, Francesca; Tarnanas, Ioannis; Whelan, Robert	2020	Digital Biomarkers Based Individualized Prognosis for People at Risk of Dementia: the AltoidaML Multi-site External Validation Study	Advances in experimental medicine and biology	10.1007/978-3-030-32622-7_14	Primary research	Research investigating treatments and interventions for cognitive decline and Alzheimer's disease (AD) suffer due to difficulties in accurately identifying individuals at risk of AD in the pre-symptomatic stages of the disease. There is an urgent need for better identification of such individuals in order to enable earlier treatment and to properly stage and stratify participants for clinical tri…	32468532	Yes
Rangel, Edgar; Martinez, Fabio	2022	A Parkinsonian Digital Biomarker Learned as an Anomaly Deep Generative Representation	Annual International Conference of the IEEE Engineering in Medicine and Biology Society. IEEE Engineering in Medicine and Biology Society. Annual International Conference	10.1109/EMBC48229.2022.9871974	Primary research	Parkinson's Disease (PD), the second most common neurodegenerative disorder, is associated with voluntary movement disorders caused by progressive dopamine deficiency. Gait motor alterations constitute a main tool to diagnose, characterize and personalize treatments. Nonetheless, such evaluation is biased by expert observations, reporting a false positive diagnosis up to 24%. Learning computation…	36086261	No
Rassouli, Frank; Tinschert, Peter; Barata, Filipe; Steurer-Stey, Claudia; Fleisch, Elgar; Puhan, Milo Alan; Baty, Florent; Kowatsch, Tobias; Brutsche, Martin Hugo	2020	Characteristics of Asthma-related Nocturnal Cough: A Potential New Digital Biomarker	Journal of asthma and allergy	10.2147/JAA.S278119	Primary research	INTRODUCTION: The nature of nocturnal cough is largely unknown. It might be a valid marker for asthma control but very few studies characterized it as a basis for better defining its role and its use as clinical marker. This study investigated prevalence and characteristics of nocturnal cough in asthmatics over the course of four weeks. METHODS: In two centers, 94 adult patients with physician-di…	33299332	No
Rawtaer, Iris; Mahendran, Rathi; Kua, Ee Heok; Tan, Hwee Pink; Tan, Hwee Xian; Lee, Tih-Shih; Ng, Tze Pin	2020	Early Detection of Mild Cognitive Impairment With In-Home Sensors to Monitor Behavior Patterns in Community-Dwelling Senior Citizens in Singapore: Cross-Sectional Feasibility Study	Journal of medical Internet research	10.2196/16854	Primary research	BACKGROUND: Dementia is a global epidemic and incurs substantial burden on the affected families and the health care system. A window of opportunity for intervention is the predementia stage known as mild cognitive impairment (MCI). Individuals often present to services late in the course of their disease and more needs to be done for early detection; sensor technology is a potential method for d…	32369031	No
Rejula, V.; Anitha, J.; Belfin, R. V.; Peter, J. Dinesh	2021	Chronic Pain Treatment and Digital Health Era-An Opinion	Frontiers in public health	10.3389/fpubh.2021.779328	Other		34957031	No
Rennie, Kirsten L.; Lawlor, Emma R.; Yassaee, Arrash; Booth, Adam; Westgate, Kate; Sharp, Stephen J.; Tyrrell, Carina S. B.; Aral, Mert; Wareham, Nicholas J.	2023	Engagement With mHealth COVID-19 Digital Biomarker Measurements in a Longitudinal Cohort Study: Mixed Methods Evaluation	Journal of medical Internet research	10.2196/40602	Primary research	BACKGROUND: The COVID-19 pandemic accelerated the interest in implementing mobile health (mHealth) in population-based health studies, but evidence is lacking on engagement and adherence in studies. We conducted a fully remote study for ≥6 months tracking COVID-19 digital biomarkers and symptoms using a smartphone app nested within an existing cohort of adults. OBJECTIVE: We aimed to investigate …	36194866	No
Riazati, Sherveen; McGuirk, Theresa E.; Perry, Elliott S.; Sihanath, Wandasun B.; Patten, Carolynn	2022	Absolute Reliability of Gait Parameters Acquired With Markerless Motion Capture in Living Domains	Frontiers in human neuroscience	10.3389/fnhum.2022.867474	Primary research	Purpose: To examine the between-day absolute reliability of gait parameters acquired with Theia3D markerless motion capture for use in biomechanical and clinical settings. Methods: Twenty-one (7 M,14 F) participants aged between 18 and 73 years were recruited in community locations to perform two walking tasks: self-selected and fastest-comfortable walking speed. Participants walked along a desig…	35782037	No
Riccio, Gary; Au, Rhoda; van Emmerik, Richard; Eslami, Mohammed	2020	Situated Precision Healthcare in the Smart Medical Home: Bringing NASA's Research Strategy down to Earth	Advances in geriatric medicine and research	10.20900/agmr20200017	Other	This special issue is ambitious in that it calls for strategic transformation in research on Alzheimer's Disease (AD) and related dementias, including innovation in both research design and value delivery, through lifestyle interventions that implicitly relate to a much broader range of comorbidities and diseases of aging. One response to this challenge is to venture beyond the boundaries of rese…	35994053	No
Robin, Jessica; Harrison, John E.; Kaufman, Liam D.; Rudzicz, Frank; Simpson, William; Yancheva, Maria	2020	Evaluation of Speech-Based Digital Biomarkers: Review and Recommendations	Digital biomarkers	10.1159/000510820	Review	Speech represents a promising novel biomarker by providing a window into brain health, as shown by its disruption in various neurological and psychiatric diseases. As with many novel digital biomarkers, however, rigorous evaluation is currently lacking and is required for these measures to be used effectively and safely. This paper outlines and provides examples from the literature of evaluation …	33251474	Yes
Robin, Jessica; Xu, Mengdan; Kaufman, Liam D.; Simpson, William	2021	Using Digital Speech Assessments to Detect Early Signs of Cognitive Impairment	Frontiers in digital health	10.3389/fdgth.2021.749758	Primary research	Detecting early signs of cognitive decline is crucial for early detection and treatment of Alzheimer's Disease. Most of the current screening tools for Alzheimer's Disease represent a significant burden, requiring invasive procedures, or intensive and costly clinical testing. Recent findings have highlighted changes to speech and language patterns that occur in Alzheimer's Disease, and may be det…	34778869	No
Rodarte, Carlos	2017	Pharmaceutical Perspective: How Digital Biomarkers and Contextual Data Will Enable Therapeutic Environments	Digital biomarkers	10.1159/000479951	Review	Digital biomarkers are helping to reshape the understanding of health and disease, which will have an impact in how an individual's relationship to the environment is assessed, how research is conducted, and how treatment effectiveness is determined. In particular, this article highlights key activities by the pharmaceutical industry as they explore the utility and relevance of digital biomarkers…	32095747	Yes
Ruby, J. Graham; Di Francesco, Andrea; Ylagan, Paulo; Luo, Angela; Keyser, Robert; Williams, Owen; Spock, Sarah; Li, Wenzhou; Vongtharangsy, Nalien; Chatterjee, Sandip; Sloan, Cricket A.; Ledogar, Charles; Kuiper, Veronica; Kite, Janessa; Cosino, Marcelo; Cha, Paulyn; Karlsson, Eleanor M.	2023	An automated, home-cage, video monitoring-based mouse frailty index detects age-associated morbidity in C57BL and Diversity Outbred mice	The journals of gerontology. Series A, Biological sciences and medical sciences	10.1093/gerona/glad035	Primary research	Frailty indexes provide quantitative measurements of non-specific health decline and are particularly useful as longitudinal monitors of morbidity in aging studies. For mouse studies, frailty assessments can be taken non-invasively, but they require handling and direct observation that is labor-intensive to the scientist and stress-inducing to the animal. Here, we implement, evaluate, and provide…	36708182	No
Rutkowski, Tomasz M.; Abe, Masato S.; Koculak, Marcin; Otake-Matsuura, Mihoko	2020	Classifying Mild Cognitive Impairment from Behavioral Responses in Emotional Arousal and Valence Evaluation Task - AI Approach for Early Dementia Biomarker in Aging Societies	Annual International Conference of the IEEE Engineering in Medicine and Biology Society. IEEE Engineering in Medicine and Biology Society. Annual International Conference	10.1109/EMBC44109.2020.9175805	Primary research	The presented paper discusses a practical application of machine learning (ML) in the so-called 'AI for social good' domain and in particular concerning the problem of a potential elderly adult dementia onset prediction. An increase in dementia cases is producing a significant medical and economic weight in many countries. Approximately 47 million older adults live with a dementia spectrum of neu…	33019233	No
Rutkowski, Tomasz M.; Abe, Masato S.; Komendzinski, Tomasz; Otake-Matsuura, Mihoko	2021	Older Adult Mild Cognitive Impairment Prediction from Multiscale Entropy EEG Patterns in Reminiscent Interior Image Working Memory Paradigm	Annual International Conference of the IEEE Engineering in Medicine and Biology Society. IEEE Engineering in Medicine and Biology Society. Annual International Conference	10.1109/EMBC46164.2021.9629480	Primary research	We discuss the practical employment of a machine learning (ML) technique within AI for a social good application. We present an application for elderly adult dementia onset prognostication. First, the paper explains our encouraging preliminary study results of EEG responses analysis using a signal complexity measure of multiscale entropy (MSE) in reminiscent interior working memory evaluation tas…	34892564	No
Rutkowski, Tomasz M.; Abe, Masato S.; Otake-Matsuura, Mihoko	2021	Neurotechnology and AI Approach for Early Dementia Onset Biomarker from EEG in Emotional Stimulus Evaluation Task	Annual International Conference of the IEEE Engineering in Medicine and Biology Society. IEEE Engineering in Medicine and Biology Society. Annual International Conference	10.1109/EMBC46164.2021.9630736	Primary research	We present an efficient utilization of a machine learning (ML) method concentrating on the 'AI for social good' application. We develop a digital dementia biomarker for early-onset dementia forecast. The paper demonstrates encouraging preliminary results of EEG-wearable-based signal analysis and a subsequent classification adopting a signal complexity test of a multifractal detrended fluctuation …	34892639	No
Rykov, Yuri; Thach, Thuan-Quoc; Bojic, Iva; Christopoulos, George; Car, Josip	2021	Digital Biomarkers for Depression Screening With Wearable Devices: Cross-sectional Study With Machine Learning Modeling	JMIR mHealth and uHealth	10.2196/24872	Primary research	BACKGROUND: Depression is a prevalent mental disorder that is undiagnosed and untreated in half of all cases. Wearable activity trackers collect fine-grained sensor data characterizing the behavior and physiology of users (ie, digital biomarkers), which could be used for timely, unobtrusive, and scalable depression screening. OBJECTIVE: The aim of this study was to examine the predictive ability …	34694233	No
Ryu, Jihan; Sükei, Emese; Norbury, Agnes; H Liu, Shelley; Campaña-Montes, Juan José; Baca-Garcia, Enrique; Artés, Antonio; Perez-Rodriguez, M. Mercedes	2021	Shift in Social Media App Usage During COVID-19 Lockdown and Clinical Anxiety Symptoms: Machine Learning-Based Ecological Momentary Assessment Study	JMIR mental health	10.2196/30833	Primary research	BACKGROUND: Anxiety symptoms during public health crises are associated with adverse psychiatric outcomes and impaired health decision-making. The interaction between real-time social media use patterns and clinical anxiety during infectious disease outbreaks is underexplored. OBJECTIVE: We aimed to evaluate the usage pattern of 2 types of social media apps (communication and social networking) a…	34524091	No
Ryu, Jihye; Torres, Elizabeth B.	2022	Motor Signatures in Digitized Cognitive and Memory Tests Enhances Characterization of Parkinson's Disease	Sensors (Basel, Switzerland)	10.3390/s22124434	Primary research	Although interest in using wearable sensors to characterize movement disorders is growing, there is a lack of methodology for developing clinically interpretable biomarkers. Such digital biomarkers would provide a more objective diagnosis, capturing finer degrees of motor deficits, while retaining the information of traditional clinical tests. We aim at digitizing traditional tests of cognitive a…	35746215	No
Ryu, Jihye; Vero, Joe; Dobkin, Roseanne D.; Torres, Elizabeth B.	2019	Dynamic Digital Biomarkers of Motor and Cognitive Function in Parkinson's Disease	Journal of visualized experiments : JoVE	10.3791/59827	Primary research	As Parkinson's disease (PD) is a heterogeneous disorder, personalized medicine is truly required to optimize care. In their current form, standard scores from paper and pencil symptom- measures traditionally used to track disease progression are too coarse (discrete) to capture the granularity of the clinical phenomena under consideration, in the face of tremendous symptom diversity. For this rea…	31403620	No
Sada, Yvonne H.; Poursina, Olia; Zhou, He; Workeneh, Biruh T.; Maddali, Sandhya V.; Najafi, Bijan	2021	Harnessing digital health to objectively assess cancer-related fatigue: The impact of fatigue on mobility performance	PloS one	10.1371/journal.pone.0246101	Primary research	OBJECTIVE: Cancer-related fatigue (CRF) is highly prevalent among cancer survivors, which may have long-term effects on physical activity and quality of life. CRF is assessed by self-report or clinical observation, which may limit timely diagnosis and management. In this study, we examined the effect of CRF on mobility performance measured by a wearable pendant sensor. METHODS: This is a secondar…	33636720	Yes
Sahandi Far, Mehran; Eickhoff, Simon B.; Goni, Maria; Dukart, Juergen	2021	Exploring Test-Retest Reliability and Longitudinal Stability of Digital Biomarkers for Parkinson Disease in the m-Power Data Set: Cohort Study	Journal of medical Internet research	10.2196/26608	Primary research	BACKGROUND: Digital biomarkers (DB), as captured using sensors embedded in modern smart devices, are a promising technology for home-based sign and symptom monitoring in Parkinson disease (PD). OBJECTIVE: Despite extensive application in recent studies, test-retest reliability and longitudinal stability of DB have not been well addressed in this context. We utilized the large-scale m-Power data s…	34515645	Yes
Sahandi Far, Mehran; Stolz, Michael; Fischer, Jona M.; Eickhoff, Simon B.; Dukart, Juergen	2021	JTrack: A Digital Biomarker Platform for Remote Monitoring of Daily-Life Behaviour in Health and Disease	Frontiers in public health	10.3389/fpubh.2021.763621	Primary research	Health-related data being collected by smartphones offer a promising complementary approach to in-clinic assessments. Despite recent contributions, the trade-off between privacy, optimization, stability and research-grade data quality is not well met by existing platforms. Here we introduce the JTrack platform as a secure, reliable and extendable open-source solution for remote monitoring in dail…	34869177	Yes
Samaroo, Aubryn; Amariglio, Rebecca E.; Burnham, Samantha; Sparks, Paige; Properzi, Michael; Schultz, Aaron P.; Buckley, Rachel; Johnson, Keith A.; Sperling, Reisa A.; Rentz, Dorene M.; Papp, Kathryn V.	2020	Diminished Learning Over Repeated Exposures (LORE) in preclinical Alzheimer's disease	Alzheimer's & dementia (Amsterdam, Netherlands)	10.1002/dad2.12132	Primary research	INTRODUCTION: We determine whether diminished Learning Over Repeated Exposures (LORE) identifies subtle memory decrements in cognitively unimpaired (CU) older adults with Alzheimer's disease (AD) biomarker burden. METHODS: Ninety-four CU participants (mean age = 77.6 ± 5.02) completed a challenging associative memory test, at home, monthly, for up to 1 year (mean = 9.97 months) on a study-issued …	33426266	No
Saner, Hugo; Knobel, Samuel Elia Johannes; Schuetz, Narayan; Nef, Tobias	2020	Contact-free sensor signals as a new digital biomarker for cardiovascular disease: chances and challenges	European heart journal. Digital health	10.1093/ehjdh/ztaa006	Review	Multiple sensor systems are used to monitor physiological parameters, activities of daily living and behaviour. Digital biomarkers can be extracted and used as indicators for health and disease. Signal acquisition is either by object sensors, wearable sensors, or contact-free sensors including cameras, pressure sensors, non-contact capacitively coupled electrocardiogram (cECG), radar, and passive…	36713967	Yes
Saner, Hugo; Schuetz, Narayan; Buluschek, Philipp; Du Pasquier, Guillaume; Ribaudo, Giuseppe; Urwyler, Prabitha; Nef, Tobias	2021	Case Report: Ambient Sensor Signals as Digital Biomarkers for Early Signs of Heart Failure Decompensation	Frontiers in cardiovascular medicine	10.3389/fcvm.2021.617682	Primary research	Home monitoring systems are increasingly used to monitor seniors in their apartments for detection of emergency situations. More recently, multimodal ambient sensor systems are also used to monitor digital biomarkers to detect clinically relevant health problems over longer time periods. Clinical signs of HF decompensation including increase of heart rate and respiration rate, decreased physical …	33604357	Yes
Sathyanarayana, Aarti; El Atrache, Rima; Jackson, Michele; Alter, Aliza S.; Mandl, Kenneth D.; Loddenkemper, Tobias; Bosl, William J.	2021	Measuring the effects of sleep on epileptogenicity with multifrequency entropy	Clinical neurophysiology : official journal of the International Federation of Clinical Neurophysiology	10.1016/j.clinph.2021.06.001	Primary research	OBJECTIVE: We demonstrate that multifrequency entropy gives insight into the relationship between epileptogenicity and sleep, and forms the basis for an improved measure of medical assessment of sleep impairment in epilepsy patients. METHODS: Multifrequency entropy was computed from electroencephalography measurements taken from 31 children with Benign Epilepsy with Centrotemporal Spikes and 31 n…	34284235	No
Sathyanarayana, Aarti; El Atrache, Rima; Jackson, Michele; Cantley, Sarah; Reece, Latania; Ufongene, Claire; Loddenkemper, Tobias; Mandl, Kenneth D.; Bosl, William J.	2022	Measuring Real-Time Medication Effects From Electroencephalography	Journal of clinical neurophysiology : official publication of the American Electroencephalographic Society	10.1097/WNP.0000000000000946	Primary research	PURPOSE: Evaluating the effects of antiseizure medication (ASM) on patients with epilepsy remains a slow and challenging process. Quantifiable noninvasive markers that are measurable in real-time and provide objective and useful information could guide clinical decision-making. We examined whether the effect of ASM on patients with epilepsy can be quantitatively measured in real-time from EEGs. M…	35583401	No
Scheuer, Luke; Torous, John	2022	Usable Data Visualization for Digital Biomarkers: An Analysis of Usability, Data Sharing, and Clinician Contact	Digital biomarkers	10.1159/000525888	Primary research	BACKGROUND: While digital phenotyping smartphone apps can collect vast amounts of information on participants, less is known about how these data can be shared back. Data visualization is critical to ensuring applications of digital signals and biomarkers are more informed, ethical, and impactful. But little is known about how sharing of these data, especially at different levels from raw data th…	36471766	No
Schindler, Kaspar A.; Rahimi, Abbas	2021	A Primer on Hyperdimensional Computing for iEEG Seizure Detection	Frontiers in neurology	10.3389/fneur.2021.701791	Review	A central challenge in today's care of epilepsy patients is that the disease dynamics are severely under-sampled in the currently typical setting with appointment-based clinical and electroencephalographic examinations. Implantable devices to monitor electrical brain signals and to detect epileptic seizures may significantly improve this situation and may inform personalized treatment on an unpre…	34354666	No
Schmitz, Hannah; Howe, Carol L.; Armstrong, David G.; Subbian, Vignesh	2018	Leveraging mobile health applications for biomedical research and citizen science: a scoping review	Journal of the American Medical Informatics Association : JAMIA	10.1093/jamia/ocy130	Review	OBJECTIVE: This systematic review aims to analyze current capabilities, challenges, and impact of self-directed mobile health (mHealth) research applications such as those based on the ResearchKit platform. MATERIALS AND METHODS: A systematic review was conducted according to the Preferred Reporting Items for Systematic Reviews and Meta-Analyses (PRISMA) statement. English publications were inclu…	30445467	No
Schneider, Ruth B.; Omberg, Larsson; Macklin, Eric A.; Daeschler, Margaret; Bataille, Lauren; Anthwal, Shalini; Myers, Taylor L.; Baloga, Elizabeth; Duquette, Sidney; Snyder, Phil; Amodeo, Katherine; Tarolli, Christopher G.; Adams, Jamie L.; Callahan, Katherine F.; Gottesman, Joshua; Kopil, Catherine M.; Lungu, Codrin; Ascherio, Alberto; Beck, James C.; Biglan, Kevin; Espay, Alberto J.; Tanner, C…	2021	Design of a virtual longitudinal observational study in Parkinson's disease (AT-HOME PD)	Annals of clinical and translational neurology	10.1002/acn3.51236	Primary research	OBJECTIVE: The expanding power and accessibility of personal technology provide an opportunity to reduce burdens and costs of traditional clinical site-centric therapeutic trials in Parkinson's disease and generate novel insights. The value of this approach has never been more evident than during the current COVID-19 pandemic. We sought to (1) establish and implement the infrastructure for longit…	33350601	Yes
Schultebraucks, Katharina; Chang, Bernard P.	2021	The opportunities and challenges of machine learning in the acute care setting for precision prevention of posttraumatic stress sequelae	Experimental neurology	10.1016/j.expneurol.2020.113526	Review	Personalized medicine is among the most exciting innovations in recent clinical research, offering the opportunity for tailored screening and management at the individual level. Biomarker-enriched clinical trials have shown increased efficiency and informativeness in cancer research due to the selective exclusion of patients unlikely to benefit. In acute stress situations, clinically significant …	33157093	No
Schultebraucks, Katharina; Yadav, Vijay; Galatzer-Levy, Isaac R.	2021	Utilization of Machine Learning-Based Computer Vision and Voice Analysis to Derive Digital Biomarkers of Cognitive Functioning in Trauma Survivors	Digital biomarkers	10.1159/000512394	Primary research	BACKGROUND: Alterations in multiple domains of cognition have been observed in individuals who have experienced a traumatic stressor. These domains may provide important insights in identifying underlying neurobiological dysfunction driving an individual's clinical response to trauma. However, such assessments are burdensome, costly, and time-consuming. To overcome barriers, efforts have emerged …	33615118	No
Schultebraucks, Katharina; Yadav, Vijay; Shalev, Arieh Y.; Bonanno, George A.; Galatzer-Levy, Isaac R.	2022	Deep learning-based classification of posttraumatic stress disorder and depression following trauma utilizing visual and auditory markers of arousal and mood	Psychological medicine	10.1017/S0033291720002718	Primary research	BACKGROUND: Visual and auditory signs of patient functioning have long been used for clinical diagnosis, treatment selection, and prognosis. Direct measurement and quantification of these signals can aim to improve the consistency, sensitivity, and scalability of clinical assessment. Currently, we investigate if machine learning-based computer vision (CV), semantic, and acoustic analysis can capt…	32744201	No
Schütz, Narayan; Botros, Angela; Hassen, Sami Ben; Saner, Hugo; Buluschek, Philipp; Urwyler, Prabitha; Pais, Bruno; Santschi, Valerie; Gatica-Perez, Daniel; Muri, Rene M.; Nef, Tobias	2022	A Sensor-Driven Visit Detection System in Older Adults' Homes: Towards Digital Late-Life Depression Marker Extraction	IEEE journal of biomedical and health informatics	10.1109/JBHI.2021.3114595	Primary research	Modern sensor technology is increasingly used in older adults to not only provide additional safety but also to monitor health status, often by means of sensor derived digital measures or biomarkers. Social isolation is a known risk factor for late-life depression, and a potential component of social-isolation is the lack of home visits. Therefore, home visits may serve as a digital measure for s…	34550895	Yes
Schütz, Narayan; Knobel, Samuel E. J.; Botros, Angela; Single, Michael; Pais, Bruno; Santschi, Valérie; Gatica-Perez, Daniel; Buluschek, Philipp; Urwyler, Prabitha; Gerber, Stephan M.; Müri, René M.; Mosimann, Urs P.; Saner, Hugo; Nef, Tobias	2022	A systems approach towards remote health-monitoring in older adults: Introducing a zero-interaction digital exhaust	NPJ digital medicine	10.1038/s41746-022-00657-y	Primary research	Using connected sensing devices to remotely monitor health is a promising way to help transition healthcare from a rather reactive to a more precision medicine oriented proactive approach, which could be particularly relevant in the face of rapid population ageing and the challenges it poses to healthcare systems. Sensor derived digital measures of health, such as digital biomarkers or digital cl…	35974156	No
Schütz, Narayan; Saner, Hugo; Botros, Angela; Buluschek, Philipp; Urwyler, Prabitha; Müri, René M.; Nef, Tobias	2020	Wearable Based Calibration of Contactless In-home Motion Sensors for Physical Activity Monitoring in Community-Dwelling Older Adults	Frontiers in digital health	10.3389/fdgth.2020.566595	Primary research	Passive infrared motion sensors are commonly used in telemonitoring applications to monitor older community-dwelling adults at risk. One possible use case is quantification of in-home physical activity, a key factor and potential digital biomarker for healthy and independent aging. A major disadvantage of passive infrared sensors is their lack of performance and comparability in physical activity…	34713038	Yes
Schütz, Narayan; Saner, Hugo; Botros, Angela; Pais, Bruno; Santschi, Valérie; Buluschek, Philipp; Gatica-Perez, Daniel; Urwyler, Prabitha; Müri, René M.; Nef, Tobias	2021	Contactless Sleep Monitoring for Early Detection of Health Deteriorations in Community-Dwelling Older Adults: Exploratory Study	JMIR mHealth and uHealth	10.2196/24666	Primary research	BACKGROUND: Population aging is posing multiple social and economic challenges to society. One such challenge is the social and economic burden related to increased health care expenditure caused by early institutionalizations. The use of modern pervasive computing technology makes it possible to continuously monitor the health status of community-dwelling older adults at home. Early detection of…	34114966	Yes
Schwab, Patrick; Karlen, Walter	2021	A Deep Learning Approach to Diagnosing Multiple Sclerosis from Smartphone Data	IEEE journal of biomedical and health informatics	10.1109/JBHI.2020.3021143	Primary research	Multiple sclerosis (MS) affects the central nervous system with a wide range of symptoms. MS can, for example, cause pain, changes in mood and fatigue, and may impair a person's movement, speech and visual functions. Diagnosis of MS typically involves a combination of complex clinical assessments and tests to rule out other diseases with similar symptoms. New technologies, such as smartphone moni…	32877343	No
Schwen, Lars Ole; Andersson, Emilia; Korski, Konstanty; Weiss, Nick; Haase, Sabrina; Gaire, Fabien; Hahn, Horst K.; Homeyer, André; Grimm, Oliver	2018	Data-Driven Discovery of Immune Contexture Biomarkers	Frontiers in oncology	10.3389/fonc.2018.00627	Primary research	Background: Features characterizing the immune contexture (IC) in the tumor microenvironment can be prognostic and predictive biomarkers. Identifying novel biomarkers can be challenging due to complex interactions between immune and tumor cells and the abundance of possible features. Methods: We describe an approach for the data-driven identification of IC biomarkers. For this purpose, we provide…	30619761	No
Seixas, Azizi A.; Rajabli, Farid; Pericak-Vance, Margaret A.; Jean-Louis, Girardin; Harms, Robbert L.; Tarnanas, Ioannis	2022	Associations of digital neuro-signatures with molecular and neuroimaging measures of brain resilience: The altoida large cohort study	Frontiers in psychiatry	10.3389/fpsyt.2022.899080	Primary research	BACKGROUND: Mixed results in the predictive ability of traditional biomarkers to determine cognitive functioning and changes in older adults have led to misdiagnosis and inappropriate treatment plans to address mild cognitive impairment and dementia among older adults. To address this critical gap, the primary goal of the current study is to investigate whether a digital neuro signature (DNS-br) …	36061297	No
Seyhan, Attila A.; Carini, Claudio	2019	Are innovation and new technologies in precision medicine paving a new era in patients centric care?	Journal of translational medicine	10.1186/s12967-019-1864-9	Review	Healthcare is undergoing a transformation, and it is imperative to leverage new technologies to generate new data and support the advent of precision medicine (PM). Recent scientific breakthroughs and technological advancements have improved our understanding of disease pathogenesis and changed the way we diagnose and treat disease leading to more precise, predictable and powerful health care tha…	30953518	Yes
Shaban, Muhammad; Khurram, Syed Ali; Fraz, Muhammad Moazam; Alsubaie, Najah; Masood, Iqra; Mushtaq, Sajid; Hassan, Mariam; Loya, Asif; Rajpoot, Nasir M.	2019	A Novel Digital Score for Abundance of Tumour Infiltrating Lymphocytes Predicts Disease Free Survival in Oral Squamous Cell Carcinoma	Scientific reports	10.1038/s41598-019-49710-z	Primary research	Oral squamous cell carcinoma (OSCC) is the most common type of head and neck (H&N) cancers with an increasing worldwide incidence and a worsening prognosis. The abundance of tumour infiltrating lymphocytes (TILs) has been shown to be a key prognostic indicator in a range of cancers with emerging evidence of its role in OSCC progression and treatment response. However, the current methods of TIL a…	31527658	No
Shah, Vrutangkumar V.; McNames, James; Harker, Graham; Mancini, Martina; Carlson-Kuhta, Patricia; Nutt, John G.; El-Gohary, Mahmoud; Curtze, Carolin; Horak, Fay B.	2020	Effect of Bout Length on Gait Measures in People with and without Parkinson's Disease during Daily Life	Sensors (Basel, Switzerland)	10.3390/s20205769	Primary research	Although the use of wearable technology to characterize gait disorders in daily life is increasing, there is no consensus on which specific gait bout length should be used to characterize gait. Clinical trialists using daily life gait quality as study outcomes need to understand how gait bout length affects the sensitivity and specificity of measures to discriminate pathological gait as well as t…	33053703	No
Shah, Vrutangkumar V.; McNames, James; Mancini, Martina; Carlson-Kuhta, Patricia; Nutt, John G.; El-Gohary, Mahmoud; Lapidus, Jodi A.; Horak, Fay B.; Curtze, Carolin	2020	Digital Biomarkers of Mobility in Parkinson's Disease During Daily Living	Journal of Parkinson's disease	10.3233/JPD-201914	Primary research	BACKGROUND: Identifying digital biomarkers of mobility is important for clinical trials in Parkinson's disease (PD). OBJECTIVE: To determine which digital outcome measures of mobility discriminate mobility in people with PD from healthy control (HC) subjects over a week of continuous monitoring. METHODS: We recruited 29 people with PD, and 27 age-matched HC subjects. Subjects were asked to wear t…	32417795	Yes
Shah, Vrutangkumar V.; Rodriguez-Labrada, Roberto; Horak, Fay B.; McNames, James; Casey, Hannah; Hansson Floyd, Kyra; El-Gohary, Mahmoud; Schmahmann, Jeremy D.; Rosenthal, Liana S.; Perlman, Susan; Velázquez-Pérez, Luis; Gomez, Christopher M.	2021	Gait Variability in Spinocerebellar Ataxia Assessed Using Wearable Inertial Sensors	Movement disorders : official journal of the Movement Disorder Society	10.1002/mds.28740	Primary research	BACKGROUND: Quantitative assessment of severity of ataxia-specific gait impairments from wearable technology could provide sensitive performance outcome measures with high face validity to power clinical trials. OBJECTIVES: The aim of this study was to identify a set of gait measures from body-worn inertial sensors that best discriminate between people with prodromal or manifest spinocerebellar a…	34424581	No
Shandhi, Md Mobashir Hasan; Cho, Peter J.; Roghanizad, Ali R.; Singh, Karnika; Wang, Will; Enache, Oana M.; Stern, Amanda; Sbahi, Rami; Tatar, Bilge; Fiscus, Sean; Khoo, Qi Xuan; Kuo, Yvonne; Lu, Xiao; Hsieh, Joseph; Kalodzitsa, Alena; Bahmani, Amir; Alavi, Arash; Ray, Utsab; Snyder, Michael P.; Ginsburg, Geoffrey S.; Pasquale, Dana K.; Woods, Christopher W.; Shaw, Ryan J.; Dunn, Jessilyn P.	2022	A method for intelligent allocation of diagnostic testing by leveraging data from commercial wearable devices: a case study on COVID-19	NPJ digital medicine	10.1038/s41746-022-00672-z	Primary research	Mass surveillance testing can help control outbreaks of infectious diseases such as COVID-19. However, diagnostic test shortages are prevalent globally and continue to occur in the US with the onset of new COVID-19 variants and emerging diseases like monkeypox, demonstrating an unprecedented need for improving our current methods for mass surveillance testing. By targeting surveillance testing to…	36050372	Yes
Shaukat-Jali, Ruksana; van Zalk, Nejra; Boyle, David Edward	2021	Detecting Subclinical Social Anxiety Using Physiological Data From a Wrist-Worn Wearable: Small-Scale Feasibility Study	JMIR formative research	10.2196/32656	Primary research	BACKGROUND: Subclinical (ie, threshold) social anxiety can greatly affect young people's lives, but existing solutions appear inadequate considering its rising prevalence. Wearable sensors may provide a novel way to detect social anxiety and result in new opportunities for monitoring and treatment, which would be greatly beneficial for persons with social anxiety, society, and health care service…	34617905	No
Shellikeri, Sanjana; Cho, Sunghye; Cousins, Katheryn A. Q.; Liberman, Mark; Howard, Erica; Balganorth, Yvonne; Weintraub, Daniel; Spindler, Meredith; Deik, Andres; Lee, Edward B.; Trojanowski, John Q.; Irwin, David; Wolk, David; Grossman, Murray; Nevler, Naomi	2022	Natural speech markers of Alzheimer's disease co-pathology in Lewy body dementias	Parkinsonism & related disorders	10.1016/j.parkreldis.2022.07.023	Primary research	INTRODUCTION: An estimated 50% of patients with Lewy body dementias (LBD), including Parkinson's disease dementia (PDD) and Dementia with Lewy bodies (DLB), have co-occurring Alzheimer's disease (AD) that is associated with worse prognosis. This study tests an automated analysis of natural speech as an inexpensive, non-invasive screening tool for AD co-pathology in biologically-confirmed cohorts …	35985146	No
Sieberts, Solveig K.; Schaff, Jennifer; Duda, Marlena; Pataki, Bálint Ármin; Sun, Ming; Snyder, Phil; Daneault, Jean-Francois; Parisi, Federico; Costante, Gianluca; Rubin, Udi; Banda, Peter; Chae, Yooree; Chaibub Neto, Elias; Dorsey, E. Ray; Aydın, Zafer; Chen, Aipeng; Elo, Laura L.; Espino, Carlos; Glaab, Enrico; Goan, Ethan; Golabchi, Fatemeh Noushin; Görmez, Yasin; Jaakkola, Maria K.; Jonnagad…	2021	Crowdsourcing digital health measures to predict Parkinson's disease severity: the Parkinson's Disease Digital Biomarker DREAM Challenge	NPJ digital medicine	10.1038/s41746-021-00414-7	Primary research	Consumer wearables and sensors are a rich source of data about patients' daily disease and symptom burden, particularly in the case of movement disorders like Parkinson's disease (PD). However, interpreting these complex data into so-called digital biomarkers requires complicated analytical approaches, and validating these biomarkers requires sufficient data and unbiased evaluation methods. Here …	33742069	No
Šimek, Michal; Rusz, Jan	2021	Validation of cepstral peak prominence in assessing early voice changes of Parkinson's disease: Effect of speaking task and ambient noise	The Journal of the Acoustical Society of America	10.1121/10.0009063	Primary research	Although the cepstral peak prominence (CPP) and its variant, the cepstral peak prominence smooth (CPPS), are considered to be robust acoustic measures for the evaluation of dysphonia, whether they are sensitive to capture early voice changes in Parkinson's disease (PD) has not yet been explored. This study aimed to investigate the voice changes via the CPP measures in the idiopathic rapid eye mov…	34972306	No
Simmatis, Leif; Barnett, Carolina; Marzouqah, Reeman; Taati, Babak; Boulos, Mark; Yunusova, Yana	2022	Reliability of Automatic Computer Vision-Based Assessment of Orofacial Kinematics for Telehealth Applications	Digital biomarkers	10.1159/000525698	Primary research	INTRODUCTION: Telehealth/remote assessment using readily available 2D mobile cameras and deep learning-based analyses is rapidly becoming a viable option for detecting orofacial and speech impairments associated with neurological and neurodegenerative disease during telehealth practice. However, the psychometric properties (e.g., internal consistency and reliability) of kinematics obtained from t…	36262771	No
Singh, Naveen K.; Chung, Saeromi; Chang, An-Yi; Wang, Joseph; Hall, Drew A.	2023	A non-invasive wearable stress patch for real-time cortisol monitoring using a pseudoknot-assisted aptamer	Biosensors & bioelectronics	10.1016/j.bios.2023.115097	Primary research	Stress is part of everyone's life and is exacerbated by traumatic events such as pandemics, disasters, violence, lifestyle changes, and health disorders. Chronic stress has many detrimental health effects and can even be life-threatening. Long-term stress monitoring outside of a hospital is often accomplished by measuring heart rate variability. While easy to measure, this digital biomarker has l…	36858023	No
Skarke, Carsten; Brooks, Thomas; Lahens, Nicholas; Grant, Gregory; Sheline, Yvette; FitzGerald, Garret	2023	Diurnal rhythmicity of wearable device-measured wrist temperature predicts future disease incidence in the UK Biobank	Research square	10.21203/rs.3.rs-2535978/v1	Primary research	Many chronic disease symptomatologies involve desynchronized sleep-wake cycles, indicative of disrupted biorhythms. This can be interrogated using body temperature rhythms, which are well-established biomarkers for circadian clock function. Here, we investigated the association of wrist temperature amplitudes with a future onset of disease in the UK Biobank one year after actigraphy. Among 425 di…	36824952	No
Smith, Matthew D.; Brazier, Danielle E.; Henderson, Emily J.	2021	Current Perspectives on the Assessment and Management of Gait Disorders in Parkinson's Disease	Neuropsychiatric disease and treatment	10.2147/NDT.S304567	Review	Gait dysfunction is a key defining feature of Parkinson's disease (PD), and is associated with symptoms of freezing and an increased risk of falls. In this narrative review, we cover the putative mechanisms of gait dysfunction in PD, the assessment of gait abnormalities, and the management of symptoms caused by the inherent difficulty in walking. Our understanding of the causes of gait problems i…	34584414	Yes
Snyder, Christopher W.; Dorsey, E. Ray; Atreja, Ashish	2018	The Best Digital Biomarkers Papers of 2017	Digital biomarkers	10.1159/000489224	Review	The use and evaluation of digital biomarkers, objective and quantifiable measures of biology, and health collected through digital devices is growing rapidly. To highlight some of the most promising work in the field, we have compiled a list of the top digital biomarkers papers from the past year. Eligible papers reported on original research that evaluated a digital sensor (e.g., smartphone, wea…	32095757	Yes
Sobel, Jonathan A.; Levy, Jeremy; Almog, Ronit; Reiner-Benaim, Anat; Miller, Asaf; Eytan, Danny; Behar, Joachim A.	2023	Descriptive characteristics of continuous oximetry measurement in moderate to severe covid-19 patients	Scientific reports	10.1038/s41598-022-27342-0	Primary research	Non-invasive oxygen saturation (SpO2) is a central vital sign used to shape the management of COVID-19 patients. Yet, there have been no report quantitatively describing SpO2 dynamics and patterns in COVID-19 patients using continuous SpO2 recordings. We performed a retrospective observational analysis of the clinical information and 27 K hours of continuous SpO2 high-resolution (1 Hz) recordings…	36624254	No
Souillard-Mandar, William; Penney, Dana; Schaible, Braydon; Pascual-Leone, Alvaro; Au, Rhoda; Davis, Randall	2021	DCTclock: Clinically-Interpretable and Automated Artificial Intelligence Analysis of Drawing Behavior for Capturing Cognition	Frontiers in digital health	10.3389/fdgth.2021.750661	Primary research	Developing tools for efficiently measuring cognitive change specifically and brain health generally-whether for clinical use or as endpoints in clinical trials-is a major challenge, particularly for conditions such as Alzheimer's disease. Technology such as connected devices and advances in artificial intelligence offer the possibility of creating and deploying clinical-grade tools with high sens…	34723243	Yes
Stegmann, Gabriela M.; Hahn, Shira; Liss, Julie; Shefner, Jeremy; Rutkove, Seward B.; Kawabata, Kan; Bhandari, Samarth; Shelton, Kerisa; Duncan, Cayla Jessica; Berisha, Visar	2020	Repeatability of Commonly Used Speech and Language Features for Clinical Applications	Digital biomarkers	10.1159/000511671	Primary research	INTRODUCTION: Changes in speech have the potential to provide important information on the diagnosis and progression of various neurological diseases. Many researchers have relied on open-source speech features to develop algorithms for measuring speech changes in clinical populations as they are convenient and easy to use. However, the repeatability of open-source features in the context of neur…	33442573	No
Stephenson, Diane; Badawy, Reham; Mathur, Soania; Tome, Maria; Rochester, Lynn	2021	Digital Progression Biomarkers as Novel Endpoints in Clinical Trials: A Multistakeholder Perspective	Journal of Parkinson's disease	10.3233/JPD-202428	Review	The burden of Parkinson's disease (PD) continues to grow at an unsustainable pace particularly given that it now represents the fastest growing brain disease. Despite seminal discoveries in genetics and pathogenesis, people living with PD oftentimes wait years to obtain an accurate diagnosis and have no way to know their own prognostic fate once they do learn they have the disease. Currently, the…	33579873	Yes
Straube, Christoph; Kessel, Kerstin A.; Zimmer, Claus; Schmidt-Graf, Friederike; Schlegel, Jürgen; Gempt, Jens; Meyer, Bernhard; Combs, Stephanie E.	2019	A Second Course of Radiotherapy in Patients with Recurrent Malignant Gliomas: Clinical Data on Re-irradiation, Prognostic Factors, and Usefulness of Digital Biomarkers	Current treatment options in oncology	10.1007/s11864-019-0673-y	Review	The treatment of malignant gliomas has undergone a significant intensification during the past decade, and the interdisciplinary treatment team has learned that all treatment opportunities, including surgery and radiotherapy (RT), also have a central role in recurrent gliomas. Throughout the decades, re-irradiation (re-RT) has achieved a prominent place in the treatment of recurrent gliomas. A so…	31324990	No
Sultana, Madeena; Al-Jefri, Majed; Lee, Joon	2020	Using Machine Learning and Smartphone and Smartwatch Data to Detect Emotional States and Transitions: Exploratory Study	JMIR mHealth and uHealth	10.2196/17818	Primary research	BACKGROUND: Emotional state in everyday life is an essential indicator of health and well-being. However, daily assessment of emotional states largely depends on active self-reports, which are often inconvenient and prone to incomplete information. Automated detection of emotional states and transitions on a daily basis could be an effective solution to this problem. However, the relationship bet…	32990638	Yes
Sverdlov, Oleksandr; Curcic, Jelena; Hannesdottir, Kristin; Gou, Liangke; Luca, Valeria de; Ambrosetti, Francesco; Zhang, Bingsong; Praestgaard, Jens; Vallejo, Vanessa; Dolman, Andrew; Gomez-Mancilla, Baltazar; Biliouris, Konstantinos; Deurinck, Mark; Cormack, Francesca; Anderson, John J.; Bott, Nicholas T.; Peremen, Ziv; Issachar, Gil; Laufer, Offir; Joachim, Dale; Jagesar, Raj R.; Jongs, Niels;…	2021	A Study of Novel Exploratory Tools, Digital Technologies, and Central Nervous System Biomarkers to Characterize Unipolar Depression	Frontiers in psychiatry	10.3389/fpsyt.2021.640741	Primary research	Background: Digital technologies have the potential to provide objective and precise tools to detect depression-related symptoms. Deployment of digital technologies in clinical research can enable collection of large volumes of clinically relevant data that may not be captured using conventional psychometric questionnaires and patient-reported outcomes. Rigorous methodology studies to develop nov…	34025472	No
Taliaz, Dekel; Souery, Daniel	2021	A New Characterization of Mental Health Disorders Using Digital Behavioral Data: Evidence from Major Depressive Disorder	Journal of clinical medicine	10.3390/jcm10143109	Other	Mental health disorders are ambiguously defined and diagnosed. The established diagnosis technique, which is based on structured interviews, questionnaires and data subjectively reported by the patients themselves, leaves the mental health field behind other medical areas. We support these statements with examples from major depressive disorder (MDD). The National Institute of Mental Health (NIMH…	34300275	No
Tang, Fengyi; Uchendu, Ikechukwu; Wang, Fei; Dodge, Hiroko H.; Zhou, Jiayu	2020	Scalable diagnostic screening of mild cognitive impairment using AI dialogue agent	Scientific reports	10.1038/s41598-020-61994-0	Primary research	The search for early biomarkers of mild cognitive impairment (MCI) has been central to the Alzheimer's Disease (AD) and dementia research community in recent years. To identify MCI status at the earliest possible point, recent studies have shown that linguistic markers such as word choice, utterance and sentence structures can potentially serve as preclinical behavioral markers. Here we present a…	32235884	No
Tanoh, Ian-Christopher; Maillart, Elisabeth; Labauge, Pierre; Cohen, Mikael; Maarouf, Adil; Vukusic, Sandra; Donzé, Cécile; Gallien, Philippe; Sèze, Jérôme de; Bourre, Bertrand; Moreau, Thibault; Louapre, Céline; Vallée, Morgane; Bieuvelet, Séverine; Klaeylé, Lissandra; Argoud, Anne-Laure; Zinaï, Saad; Tourbah, Ayman	2021	MSCopilot: New smartphone-based digital biomarkers correlate with Expanded Disability Status Scale scores in people with Multiple Sclerosis	Multiple sclerosis and related disorders	10.1016/j.msard.2021.103164	Primary research	BACKGROUND: A previous clinical study showed the high specificity, sensitivity and reliability of MSCopilot, a software medical device designed by Ad Scientiam for the self-assessment of people with Multiple Sclerosis (PwMS), compared to the traditional Multiple Sclerosis Functional Composite (MSFC). We conducted further analyses to assess MSCopilot's performance with respect to the Expanded Disa…	34352512	No
Tavabi, N.; Stück, D.; Signorini, A.; Karjadi, C.; Al Hanai, T.; Sandoval, M.; Lemke, C.; Glass, J.; Hardy, S.; Lavallee, M.; Wasserman, B.; Ang, T. F. A.; Nowak, C. M.; Kainkaryam, R.; Foschini, L.; Au, R.	2022	Cognitive Digital Biomarkers from Automated Transcription of Spoken Language	The journal of prevention of Alzheimer's disease	10.14283/jpad.2022.66	Primary research	BACKGROUND: Although patients with Alzheimer's disease and other cognitive-related neurodegenerative disorders may benefit from early detection, development of a reliable diagnostic test has remained elusive. The penetration of digital voice-recording technologies and multiple cognitive processes deployed when constructing spoken responses might offer an opportunity to predict cognitive status. O…	36281684	Yes
Teh, Seng-Khoon; Rawtaer, Iris; Tan, Hwee Pink	2022	Predictive Accuracy of Digital Biomarker Technologies for Detection of Mild Cognitive Impairment and Pre-Frailty Amongst Older Adults: A Systematic Review and Meta-Analysis	IEEE journal of biomedical and health informatics	10.1109/JBHI.2022.3185798	Review	Digital biomarker technologies coupled with predictive models are increasingly applied for early detection of age-related potentially reversible conditions including mild cognitive impairment (MCI) and pre-frailty (PF). We aimed to determine the predictive accuracy of digital biomarker technologies to detect MCI and PF with systematic review and meta-analysis. A computer-assisted search on major …	35737623	No
Tinschert, Peter; Rassouli, Frank; Barata, Filipe; Steurer-Stey, Claudia; Fleisch, Elgar; Puhan, Milo Alan; Brutsche, Martin; Kowatsch, Tobias	2019	Prevalence of nocturnal cough in asthma and its potential as a marker for asthma control (MAC) in combination with sleep quality: protocol of a smartphone-based, multicentre, longitudinal observational study with two stages	BMJ open	10.1136/bmjopen-2018-026323	Primary research	INTRODUCTION: Nocturnal cough is a burdensome asthma symptom. However, knowledge about the prevalence of nocturnal cough in asthma is limited. Furthermore, prior research has shown that nocturnal cough and impaired sleep quality are associated with asthma control, but the association between these two symptoms remains unclear. This study further investigates the potential of these symptoms as mar…	30617104	No
Tinschert, Peter; Rassouli, Frank; Barata, Filipe; Steurer-Stey, Claudia; Fleisch, Elgar; Puhan, Milo Alan; Kowatsch, Tobias; Brutsche, Martin Hugo	2020	Nocturnal Cough and Sleep Quality to Assess Asthma Control and Predict Attacks	Journal of asthma and allergy	10.2147/JAA.S278155	Primary research	INTRODUCTION: Objective markers for asthma, that can be measured without extra patient effort, could mitigate current shortcomings in asthma monitoring. We investigated whether smartphone-recorded nocturnal cough and sleep quality can be utilized for the detection of periods with uncontrolled asthma or meaningful changes in asthma control and for the prediction of asthma attacks. METHODS: We anal…	33363391	No
Tomkins-Lane, Christy; Norden, Justin; Sinha, Aman; Hu, Richard; Smuck, Matthew	2019	Digital biomarkers of spine and musculoskeletal disease from accelerometers: Defining phenotypes of free-living physical activity in knee osteoarthritis and lumbar spinal stenosis	The spine journal : official journal of the North American Spine Society	10.1016/j.spinee.2018.07.007	Primary research	BACKGROUND CONTEXT: Lumbar spinal stenosis (LSS) and knee osteoarthritis (OA) are 2 of the leading causes of disability worldwide. In order to provide disease-specific prescriptions for physical activity, there is a clear need to better understand physical activity in daily life (performance) in these populations. PURPOSE: To discover performance phenotypes for LSS and OA by applying novel analyt…	30025995	No
Tomkins-Lane, Christy; Sun, Ruopeng; Muaremi, Amir; Zheng, Patricia; Mohan, Manoj; Ith, Ma Agnes; Smuck, Matthew	2022	Objective features of sedentary time and light activity differentiate people with low back pain from healthy controls: a pilot study	The spine journal : official journal of the North American Spine Society	10.1016/j.spinee.2021.11.005	Primary research	BACKGROUND CONTEXT: Physical inactivity has been described as both a cause and a consequence of low back pain (LBP) largely based on self-reported measures of daily activity. A better understanding of the connections between routine physical activity and LBP may improve LBP interventions. PURPOSE: In this study, we aim to objectively characterize the free-living physical activity of people with l…	34798245	No
Torous, John; Rodriguez, Jorge; Powell, Adam	2017	The New Digital Divide For Digital BioMarkers	Digital biomarkers	10.1159/000477382	Review	As smartphone and sensors continue to become more ubiquitous across the world, digital biomarkers have emerged as a scalable and practical tool to explore disease states and advance health. But as the digital divide of access and ownership begins to fade, a new digital divide is emerging. Who are the types of people that own smartphones or smart watches, who are the types of people that download …	29104959	Yes
Tougui, Ilias; Jilbab, Abdelilah; Mhamdi, Jamal El	2022	Machine Learning Smart System for Parkinson Disease Classification Using the Voice as a Biomarker	Healthcare informatics research	10.4258/hir.2022.28.3.210	Primary research	OBJECTIVES: This study presents PD Predict, a machine learning system for Parkinson disease classification using voice as a biomarker. METHODS: We first created an original set of recordings from the mPower study, and then extracted several audio features, such as mel-frequency cepstral coefficient (MFCC) components and other classical speech features, using a windowing procedure. The generated d…	35982595	No
Tracy, John M.; Özkanca, Yasin; Atkins, David C.; Hosseini Ghomi, Reza	2020	Investigating voice as a biomarker: Deep phenotyping methods for early detection of Parkinson's disease	Journal of biomedical informatics	10.1016/j.jbi.2019.103362	Primary research	Voice technology has grown tremendously in recent years and using voice as a biomarker has also been gaining evidence. We demonstrate the potential of voice in serving as a deep phenotype for Parkinson's Disease (PD), the second most common neurodegenerative disorder worldwide, by presenting methodology for voice signal processing for clinical analysis. Detection of PD symptoms typically requires…	31866434	No
Tröger, Johannes; Baykara, Ebru; Zhao, Jian; Huurne, Daphne ter; Possemis, Nina; Mallick, Elisa; Schäfer, Simona; Schwed, Louisa; Mina, Mario; Linz, Nicklas; Ramakers, Inez; Ritchie, Craig	2022	Validation of the Remote Automated ki:e Speech Biomarker for Cognition in Mild Cognitive Impairment: Verification and Validation following DiME V3 Framework	Digital biomarkers	10.1159/000526471	Primary research	INTRODUCTION: Progressive cognitive decline is the cardinal behavioral symptom in most dementia-causing diseases such as Alzheimer's disease. While most well-established measures for cognition might not fit tomorrow's decentralized remote clinical trials, digital cognitive assessments will gain importance. We present the evaluation of a novel digital speech biomarker for cognition (SB-C) followin…	36466952	Yes
Tseng, Vincent Wen-Sheng; Valliappan, Nachiappan; Ramachandran, Venky; Choudhury, Tanzeem; Navalpakkam, Vidhya	2021	Digital biomarker of mental fatigue	NPJ digital medicine	10.1038/s41746-021-00415-6	Primary research	Mental fatigue is an important aspect of alertness and wellbeing. Existing fatigue tests are subjective and/or time-consuming. Here, we show that smartphone-based gaze is significantly impaired with mental fatigue, and tracks the onset and progression of fatigue. A simple model predicts mental fatigue reliably using just a few minutes of gaze data. These results suggest that smartphone-based gaze…	33707736	No
Valenzuela, Brayan; Arevalo, Jhon; Contreras, William; Martinez, Fabio	2022	A Spatio-Temporal Hypomimic Deep Descriptor to Discriminate Parkinsonian Patients	Annual International Conference of the IEEE Engineering in Medicine and Biology Society. IEEE Engineering in Medicine and Biology Society. Annual International Conference	10.1109/EMBC48229.2022.9871753	Primary research	The hypomimia is a main clinical sign of Parkinson disease that describes motor patterns associated with the reduction and progressive loss of facial expression. This clinical sign constitutes a main biomarker to support diagnosis, even at early stages, and to establish progression and description of the disease. In clinical routine, the evaluation of such signs remains subjective or limited to t…	36085867	No
van den Brink, Willem J; van den Broek, Tim J; Palmisano, Salvator; Wopereis, Suzan; Hoogh, Iris M. de	2022	Digital Biomarkers for Personalized Nutrition: Predicting Meal Moments and Interstitial Glucose with Non-Invasive, Wearable Technologies	Nutrients	10.3390/nu14214465	Primary research	Digital health technologies may support the management and prevention of disease through personalized lifestyle interventions. Wearables and smartphones are increasingly used to continuously monitor health and disease in everyday life, targeting health maintenance. Here, we aim to demonstrate the potential of wearables and smartphones to (1) detect eating moments and (2) predict and explain indiv…	36364728	Yes
van den Brink, Willem; Bloem, Robbert; Ananth, Adithya; Kanagasabapathi, Thiru; Amelink, Arjen; Bouwman, Jildau; Gelinck, Gerwin; van Veen, Sjaak; Boorsma, Andre; Wopereis, Suzan	2020	Digital Resilience Biomarkers for Personalized Health Maintenance and Disease Prevention	Frontiers in digital health	10.3389/fdgth.2020.614670	Review	Health maintenance and disease prevention strategies become increasingly prioritized with increasing health and economic burden of chronic, lifestyle-related diseases. A key element in these strategies is the empowerment of individuals to control their health. Self-measurement plays an essential role in achieving such empowerment. Digital measurements have the advantage of being measured non-inva…	34713076	Yes
van Fenema, Esther M.; Gal, Pim; van de Griend, Maxime V; Jacobs, Gabriel E.; Cohen, Adam F.	2017	A Pilot Study Evaluating the Physiological Parameters of Performance-Induced Stress in Undergraduate Music Students	Digital biomarkers	10.1159/000485469	Primary research	Music performance anxiety (MPA) is a specific condition for musicians. Although it can have a negative influence on their music careers, little attention is paid to this phenomenon both in the professional environment and in stress research. In the current pilot study, insight was gained into the physiology of the autonomic stress response related to anxiety in musicians when performing on stage …	32095753	No
Varghese, Julian; van Alen, Catharina Marie; Fujarski, Michael; Schlake, Georg Stefan; Sucker, Julitta; Warnecke, Tobias; Thomas, Christine	2021	Sensor Validation and Diagnostic Potential of Smartwatches in Movement Disorders	Sensors (Basel, Switzerland)	10.3390/s21093139	Primary research	Smartwatches provide technology-based assessments in Parkinson's Disease (PD). It is necessary to evaluate their reliability and accuracy in order to include those devices in an assessment. We present unique results for sensor validation and disease classification via machine learning (ML). A comparison setup was designed with two different series of Apple smartwatches, one Nanometrics seismomete…	33946494	No
Varma, Vijay R.; Ghosal, Rahul; Hillel, Inbar; Volfson, Dmitri; Weiss, Jordan; Urbanek, Jacek; Hausdorff, Jeffrey M.; Zipunnikov, Vadim; Watts, Amber	2021	Continuous gait monitoring discriminates community-dwelling mild Alzheimer's disease from cognitively normal controls	Alzheimer's & dementia (New York, N. Y.)	10.1002/trc2.12131	Primary research	INTRODUCTION: Few studies have explored whether gait measured continuously within a community setting can identify individuals with Alzheimer's disease (AD). This study tests the feasibility of this method to identify individuals at the earliest stage of AD. METHODS: Mild AD (n = 38) and cognitively normal control (CNC; n = 48) participants from the University of Kansas Alzheimer's Disease Center…	33598530	Yes
Vasudevan, Srikanth; Saha, Anindita; Tarver, Michelle E.; Patel, Bakul	2022	Digital biomarkers: Convergence of digital health technologies and biomarkers	NPJ digital medicine	10.1038/s41746-022-00583-z	Other	Increasing digitization across the healthcare continuum has revolutionized medical research, diagnostics, and therapeutics. This digitization has led to rapid advancements in the development and adoption of Digital Health Technologies (DHT) by the healthcare ecosystem. With the proliferation of DHTs, the term ‘digital biomarker’ has been increasingly used to describe a broad array of measurements…	35338234	Yes
Vega, Julio; Li, Meng; Aguillera, Kwesi; Goel, Nikunj; Joshi, Echhit; Khandekar, Kirtiraj; Durica, Krina C.; Kunta, Abhineeth R.; Low, Carissa A.	2021	Reproducible Analysis Pipeline for Data Streams: Open-Source Software to Process Data Collected With Mobile Devices	Frontiers in digital health	10.3389/fdgth.2021.769823	Review	Smartphone and wearable devices are widely used in behavioral and clinical research to collect longitudinal data that, along with ground truth data, are used to create models of human behavior. Mobile sensing researchers often program data processing and analysis code from scratch even though many research teams collect data from similar mobile sensors, platforms, and devices. This leads to signi…	34870271	Yes
Venerito, Vincenzo; Manfredi, Andreina; Lopalco, Giuseppe; Lavista, Marlea; Cassone, Giulia; Scardapane, Arnaldo; Sebastiani, Marco; Iannone, Florenzo	2022	Radiomics to predict the mortality of patients with rheumatoid arthritis-associated interstitial lung disease: A proof-of-concept study	Frontiers in medicine	10.3389/fmed.2022.1069486	Primary research	OBJECTIVES: Patients with rheumatoid arthritis (RA) and interstitial lung disease (ILD) have increased mortality compared to the general population and factors capable of predicting RA-ILD long-term clinical outcomes are lacking. In oncology, radiomics allows the quantification of tumour phenotype by analysing the characteristics of medical images. Using specific software, it is possible to segme…	36698825	No
Vesel, Claudia; Rashidisabet, Homa; Zulueta, John; Stange, Jonathan P.; Duffecy, Jennifer; Hussain, Faraz; Piscitello, Andrea; Bark, John; Langenecker, Scott A.; Young, Shannon; Mounts, Erin; Omberg, Larsson; Nelson, Peter C.; Moore, Raeanne C.; Koziol, Dave; Bourne, Keith; Bennett, Casey C.; Ajilore, Olusola; Demos, Alexander P.; Leow, Alex	2020	Effects of mood and aging on keystroke dynamics metadata and their diurnal patterns in a large open-science sample: A BiAffect iOS study	Journal of the American Medical Informatics Association : JAMIA	10.1093/jamia/ocaa057	Primary research	OBJECTIVE: Ubiquitous technologies can be leveraged to construct ecologically relevant metrics that complement traditional psychological assessments. This study aims to determine the feasibility of smartphone-derived real-world keyboard metadata to serve as digital biomarkers of mood. MATERIALS AND METHODS: BiAffect, a real-world observation study based on a freely available iPhone app, allowed t…	32467973	No
Wadehn, Federico; Weber, Thilo; Mack, David J.; Heldt, Thomas; Loeliger, Hans-Andrea	2020	Model-Based Separation, Detection, and Classification of Eye Movements	IEEE transactions on bio-medical engineering	10.1109/TBME.2019.2918986	Primary research	OBJECTIVE: We present a physiologically motivated eye movement analysis framework for model-based separation, detection, and classification (MBSDC) of eye movements. By estimating kinematic and neural controller signals for saccades, smooth pursuit, and fixational eye movements in a mechanistic model of the oculomotor system we are able to separate and analyze these eye movements independently. M…	31150326	No
Wakim, Nicole I.; Braun, Thomas M.; Kaye, Jeffrey A.; Dodge, Hiroko H.	2020	Choosing the right time granularity for analysis of digital biomarker trajectories	Alzheimer's & dementia (New York, N. Y.)	10.1002/trc2.12094	Other	INTRODUCTION: The use of digital biomarker data in dementia research provides the opportunity for frequent cognitive and functional assessments that was not previously available using conventional approaches. Assessing high-frequency digital biomarker data can potentially increase the opportunities for early detection of cognitive and functional decline because of improved precision of person-spe…	33354618	Yes
Wang, Changhong; Goel, Rahul; Noun, Maria; Ghanta, Ravi K.; Najafi, Bijan	2020	Wearable Sensor-Based Digital Biomarker to Estimate Chest Expansion During Sit-to-Stand Transitions-A Practical Tool to Improve Sternal Precautions in Patients Undergoing Median Sternotomy	IEEE transactions on neural systems and rehabilitation engineering : a publication of the IEEE Engineering in Medicine and Biology Society	10.1109/TNSRE.2019.2952076	Primary research	Sternal precautions are a universal part of the discharge education for post-sternotomy patients to reduce the risk of sternal complications. However, they are always designed based on physical therapists' or surgeons' subjective judgment without any objective evidence. Thus, they could be overly restrictive to hinder the patients' recovery, physically and psychologically. To fill this gap, this …	31714229	No
Wang, Changhong; Patriquin, Michelle; Vaziri, Ashkan; Najafi, Bijan	2021	Mobility Performance in Community-Dwelling Older Adults: Potential Digital Biomarkers of Concern about Falling	Gerontology	10.1159/000512977	Primary research	INTRODUCTION: Concern about falling is a prevalent worry among community-dwelling older adults and may contribute to a decline in physical and mental health. This study aimed to examine the association between mobility performance and concern about falling. METHODS: Older adults aged 65 years and older, with Mini-Mental State Examination score ≥24, and ambulatory (with or without the assistive de…	33535225	No
Wang, Hailiang; Zhao, Yang; Yu, Lisha; Liu, Jiaxing; Zwetsloot, Inez Maria; Cabrera, Javier; Tsui, Kwok-Leung	2020	A Personalized Health Monitoring System for Community-Dwelling Elderly People in Hong Kong: Design, Implementation, and Evaluation Study	Journal of medical Internet research	10.2196/19223	Primary research	BACKGROUND: Telehealth is an effective means to assist existing health care systems, particularly for the current aging society. However, most extant telehealth systems employ individual data sources by offline data processing, which may not recognize health deterioration in a timely way. OBJECTIVE: Our study objective was two-fold: to design and implement an integrated, personalized telehealth s…	32996887	No
Wang, Jian; Battioui, Chakib; McCarthy, Andrew; Dang, Xiangnan; Zhang, Hui; Man, Albert; Zou, Jasmine; Kyle, Jeffrey; Munsie, Leanne; Pugh, Melissa; Biglan, Kevin	2022	Evaluating the Use of Digital Biomarkers to Test Treatment Effects on Cognition and Movement in Patients with Lewy Body Dementia	Journal of Parkinson's disease	10.3233/JPD-213126	Primary research	BACKGROUND: PRESENCE was a Phase 2 trial assessing mevidalen for symptomatic treatment of Lewy body dementia (LBD). Participants received daily doses (10, 30, or 75 mg) of mevidalen (LY3154207) or placebo for 12 weeks. OBJECTIVE: To evaluate if frequent cognitive and motor tests using an iPad app and wrist-worn actigraphy to track activity and sleep could detect mevidalen treatment effects in LBD…	35694933	No
Wang, Yujia; Chen, Tong; Wang, Chen; Ogihara, Atsushi; Ma, Xiaowen; Huang, Shouqiang; Zhou, Siyu; Li, Shuwu; Liu, Jiakang; Li, Kai	2023	A New Smart 2-Min Mobile Alerting Method for Mild Cognitive Impairment Due to Alzheimer's Disease in the Community	Brain sciences	10.3390/brainsci13020244	Primary research	The early identification of mild cognitive impairment (MCI) due to Alzheimer's disease (AD), in an early stage of AD can expand the AD warning window. We propose a new capability index evaluating the spatial execution process (SEP), which can dynamically evaluate the execution process in the space navigation task. The hypothesis is proposed that there are neurobehavioral differences between norma…	36831787	Yes
Watanabe, Kazuhiro; Tsutsumi, Akizumi	2022	The Passive Monitoring of Depression and Anxiety Among Workers Using Digital Biomarkers Based on Their Physical Activity and Working Conditions: 2-Week Longitudinal Study	JMIR formative research	10.2196/40339	Primary research	BACKGROUND: Digital data on physical activity are useful for self-monitoring and preventing depression and anxiety. Although previous studies have reported machine or deep learning models that use physical activity for passive monitoring of depression and anxiety, there are no models for workers. The working population has different physical activity patterns from other populations, which is base…	36449342	No
Weiner, Michael W.; Veitch, Dallas P.; Miller, Melanie J.; Aisen, Paul S.; Albala, Bruce; Beckett, Laurel A.; Green, Robert C.; Harvey, Danielle; Jack, Clifford R. [JR]; Jagust, William; Landau, Susan M.; Morris, John C.; Nosheny, Rachel; Okonkwo, Ozioma C.; Perrin, Richard J.; Petersen, Ronald C.; Rivera-Mindt, Monica; Saykin, Andrew J.; Shaw, Leslie M.; Toga, Arthur W.; Tosun, Duygu; Trojanowsk…	2023	Increasing participant diversity in AD research: Plans for digital screening, blood testing, and a community-engaged approach in the Alzheimer's Disease Neuroimaging Initiative 4	Alzheimer's & dementia : the journal of the Alzheimer's Association	10.1002/alz.12797	Primary research	INTRODUCTION: The Alzheimer's Disease Neuroimaging Initiative (ADNI) aims to validate biomarkers for Alzheimer's disease (AD) clinical trials. To improve generalizability, ADNI4 aims to enroll 50-60% of its new participants from underrepresented populations (URPs) using new biofluid and digital technologies. ADNI4 has received funding from the National Institute on Aging beginning September 2022.…	36209495	No
Wesselius, Fons J.; van Schie, Mathijs S.; De Groot, Natasja M S; Hendriks, Richard C.	2021	Digital biomarkers and algorithms for detection of atrial fibrillation using surface electrocardiograms: A systematic review	Computers in biology and medicine	10.1016/j.compbiomed.2021.104404	Review	AIMS: Automated detection of atrial fibrillation (AF) in continuous rhythm registrations is essential in order to prevent complications and optimize treatment of AF. Many algorithms have been developed to detect AF in surface electrocardiograms (ECGs) during the past few years. The aim of this systematic review is to gain more insight into these available classification methods by discussing prev…	33951551	No
Wessels, Frederik; Schmitt, Max; Krieghoff-Henning, Eva; Jutzi, Tanja; Worst, Thomas S.; Waldbillig, Frank; Neuberger, Manuel; Maron, Roman C.; Steeg, Matthias; Gaiser, Timo; Hekler, Achim; Utikal, Jochen S.; Kalle, Christof von; Fröhling, Stefan; Michel, Maurice S.; Nuhn, Philipp; Brinker, Titus J.	2021	Deep learning approach to predict lymph node metastasis directly from primary tumour histology in prostate cancer	BJU international	10.1111/bju.15386	Primary research	OBJECTIVE: To develop a new digital biomarker based on the analysis of primary tumour tissue by a convolutional neural network (CNN) to predict lymph node metastasis (LNM) in a cohort matched for already established risk factors. PATIENTS AND METHODS: Haematoxylin and eosin (H&E) stained primary tumour slides from 218 patients (102 N+; 116 N0), matched for Gleason score, tumour size, venous invas…	33706408	No
White, Joshua P.; Schembri, Adrian; Edgar, Chris J.; Lim, Yen Ying; Masters, Colin L.; Maruff, Paul	2021	A Paradox in Digital Memory Assessment: Increased Sensitivity With Reduced Difficulty	Frontiers in digital health	10.3389/fdgth.2021.780303	Review	The One Card Learning Test (OCL80) from the Cogstate Brief Battery-a digital cognitive test used both in-person and remotely in clinical trials and in healthcare contexts to inform health decisions-has shown high sensitivity to changes in memory in early Alzheimer's disease (AD). However, recent studies suggest that OCL sensitivity to memory impairment in symptomatic AD is not as strong as that f…	34881380	No
Whittingslow, Daniel C.; Zia, Jonathan; Gharehbaghi, Sevda; Gergely, Talia; Ponder, Lori A.; Prahalad, Sampath; Inan, Omer T.	2020	Knee Acoustic Emissions as a Digital Biomarker of Disease Status in Juvenile Idiopathic Arthritis	Frontiers in digital health	10.3389/fdgth.2020.571839	Primary research	In this paper, we quantify the joint acoustic emissions (JAEs) from the knees of children with juvenile idiopathic arthritis (JIA) and support their use as a novel biomarker of the disease. JIA is the most common rheumatic disease of childhood; it has a highly variable presentation, and few reliable biomarkers which makes diagnosis and personalization of care difficult. The knee is the most commo…	34713044	No
Wilbur, Rachel Elizabeth; Griffin, Jacob Spencer; Sorensen, Mark; Furberg, Robert Daniel	2018	Establishing Digital Biomarkers for Occupational Health Assessment in Commercial Salmon Fishermen: Protocol for a Mixed-Methods Study	JMIR research protocols	10.2196/10215	Primary research	BACKGROUND: Commercial salmon fishing in Alaska is one of the most dangerous occupations in the United States. Between 1992 and 2008, the average annual industry mortality rate was 128 deaths per 100,000 workers, and despite an increase in industry regulations, there has not been a significant decrease in mortality rate since 2000. Unpredictable fishing openings and fierce competition for limited…	30530453	No
Wild, Katherine; Marcoe, Jennifer; Mattek, Nora; Sharma, Nicole; Loewy, Elizabeth; Tischler, Howard; Kaye, Jeffrey; Karlawish, Jason	2022	Online monitoring of financial capacity in older adults: Feasibility and initial findings	Alzheimer's & dementia (Amsterdam, Netherlands)	10.1002/dad2.12282	Primary research	INTRODUCTION: Impairment in financial capacity places older adults at risk of fraud or abuse and can be a harbinger of loss of independence. Online automated monitoring of financial transactions offers an objective, unobtrusive, and continuous data collection strategy to minimize risk and to detect early changes in an important complex activity of daily living. METHODS: Ninety-three participants …	35311179	No
Wilson, Marian; Fritz, Roschelle; Finlay, Myles; Cook, Diane J.	2023	Piloting Smart Home Sensors to Detect Overnight Respiratory and Withdrawal Symptoms in Adults Prescribed Opioids	Pain management nursing : official journal of the American Society of Pain Management Nurses	10.1016/j.pmn.2022.08.011	Primary research	BACKGROUND: Novel strategies are needed to curb the opioid overdose epidemic. Smart home sensors have been successfully deployed as digital biomarkers to monitor health conditions, yet they have not been used to assess symptoms important to opioid use and overdose risks. AIM: This study piloted smart home sensors and investigated their ability to accurately detect clinically pertinent symptoms in…	36175277	Yes
Wissel, Benjamin D.; Mitsi, Georgia; Dwivedi, Alok K.; Papapetropoulos, Spyridon; Larkin, Sydney; López Castellanos, José Ricardo; Shanks, Emily; Duker, Andrew P.; Rodriguez-Porcel, Federico; Vaughan, Jennifer E.; Lovera, Lilia; Tsoulos, Ioannis; Stavrakoudis, Athanassios; Espay, Alberto J.	2017	Tablet-Based Application for Objective Measurement of Motor Fluctuations in Parkinson Disease	Digital biomarkers	10.1159/000485468	Primary research	BACKGROUND: The motor subscale of the Movement Disorder Society-Unified Parkinson's Disease Rating Scale (MDS-UPDRS-III) has limited applicability for the assessment of motor fluctuations in the home setting. METHODS: To assess whether a self-administered, tablet-based application can reliably quantify differences in motor performance using two-target finger tapping and forearm pronation-supinati…	32095754	No
Woelfle, Tim; Pless, Silvan; Reyes, Oscar; Wiencierz, Andrea; Feinstein, Anthony; Calabrese, Pasquale; Gugleta, Konstantin; Kappos, Ludwig; Lorscheider, Johannes; Naegelin, Yvonne	2023	Reliability and acceptance of dreaMS, a software application for people with multiple sclerosis: a feasibility study	Journal of neurology	10.1007/s00415-022-11306-5	Primary research	BACKGROUND: There is an unmet need for reliable and sensitive measures for better monitoring people with multiple sclerosis (PwMS) to detect disease progression early and adapt therapeutic measures accordingly. OBJECTIVE: To assess reliability of extracted features and meaningfulness of 11 tests applied through a smartphone application ("dreaMS"). METHODS: PwMS (age 18-70 and EDSS ≤ 6.5) and matc…	36042020	Yes
Woelfle, Tim; Pless, Silvan; Wiencierz, Andrea; Kappos, Ludwig; Naegelin, Yvonne; Lorscheider, Johannes	2021	Practice Effects of Mobile Tests of Cognition, Dexterity, and Mobility on Patients With Multiple Sclerosis: Data Analysis of a Smartphone-Based Observational Study	Journal of medical Internet research	10.2196/30394	Primary research	BACKGROUND: Smartphones and their built-in sensors allow for measuring functions in disease-related domains through mobile tests. This could improve disease characterization and monitoring, and could potentially support treatment decisions for multiple sclerosis (MS), a multifaceted chronic neurological disease with highly variable clinical manifestations. Practice effects can complicate the inte…	34792480	No
Wright, Justin M.; Jones, Graham B.	2018	Harnessing the Digital Exhaust: Incorporating wellness into the pharma model	Digital biomarkers	10.1159/000488132	Review	The increasing availability of devices capable of tracking biomarkers presents major opportunities in contemporary healthcare. Herein we advocate a new role for the pharmaceutical industry to capitalize on these opportunities and in doing so incorporate wellness and patient engagement programs into their standard business models. Medical grade decision making using diagnostic, prognostic, and mon…	30272048	Yes
Wu, Chao-Yi; Beattie, Zachary; Mattek, Nora; Sharma, Nicole; Kaye, Jeffrey; Dodge, Hiroko H.	2021	Reproducibility and replicability of high-frequency, in-home digital biomarkers in reducing sample sizes for clinical trials	Alzheimer's & dementia (New York, N. Y.)	10.1002/trc2.12220	Primary research	INTRODUCTION: Reproducibility and replicability of results are rarely achieved for digital biomarkers analyses. We reproduced and replicated previously reported sample size estimates based on digital biomarker and neuropsychological test outcomes in a hypothetical 4-year early-phase Alzheimer's disease trial. METHODS: Original data and newly collected data (using a different motion sensor) came f…	35005204	No
Wu, Jiaen; Kuruvithadam, Kiran; Schaer, Alessandro; Stoneham, Richie; Chatzipirpiridis, George; Easthope, Chris Awai; Barry, Gill; Martin, James; Pané, Salvador; Nelson, Bradley J.; Ergeneman, Olgaç; Torun, Hamdi	2021	An Intelligent In-Shoe System for Gait Monitoring and Analysis with Optimized Sampling and Real-Time Visualization Capabilities	Sensors (Basel, Switzerland)	10.3390/s21082869	Primary research	The deterioration of gait can be used as a biomarker for ageing and neurological diseases. Continuous gait monitoring and analysis are essential for early deficit detection and personalized rehabilitation. The use of mobile and wearable inertial sensor systems for gait monitoring and analysis have been well explored with promising results in the literature. However, most of these studies focus on…	33921846	No
Yamada, Yasunori; Kobayashi, Masatomo; Shinkawa, Kaoru; Nemoto, Miyuki; Ota, Miho; Nemoto, Kiyotaka; Arai, Tetsuaki	2022	Characteristics of Drawing Process Differentiate Alzheimer's Disease and Dementia with Lewy Bodies	Journal of Alzheimer's disease : JAD	10.3233/JAD-220546	Primary research	BACKGROUND: Early differential diagnosis of Alzheimer's disease (AD) and dementia with Lewy bodies (DLB) is important for treatment and disease management, but it remains challenging. Although computer-based drawing analysis may help differentiate AD and DLB, it has not been studied. OBJECTIVE: We aimed to identify the differences in features characterizing the drawing process between AD, DLB, an…	36155515	No
Yamada, Yasunori; Shinkawa, Kaoru; Kobayashi, Masatomo; Badal, Varsha D.; Glorioso, Danielle; Lee, Ellen E.; Daly, Rebecca; Nebeker, Camille; Twamley, Elizabeth W.; Depp, Colin; Nemoto, Miyuki; Nemoto, Kiyotaka; Kim, Ho-Cheol; Arai, Tetsuaki; Jeste, Dilip V.	2022	Automated Analysis of Drawing Process to Estimate Global Cognition in Older Adults: Preliminary International Validation on the US and Japan Data Sets	JMIR formative research	10.2196/37014	Primary research	BACKGROUND: With the aging of populations worldwide, early detection of cognitive impairments has become a research and clinical priority, particularly to enable preventive intervention for dementia. Automated analysis of the drawing process has been studied as a promising means for lightweight, self-administered cognitive assessment. However, this approach has not been sufficiently tested for it…	35511253	No
Yang, Dalin; Hong, Keum-Shik; Yoo, So-Hyeon; Kim, Chang-Soek	2019	Evaluation of Neural Degeneration Biomarkers in the Prefrontal Cortex for Early Identification of Patients With Mild Cognitive Impairment: An fNIRS Study	Frontiers in human neuroscience	10.3389/fnhum.2019.00317	Primary research	Mild cognitive impairment (MCI), a condition characterizing poor cognition, is associated with aging and depicts early symptoms of severe cognitive impairment, known as Alzheimer's disease (AD). Meanwhile, early detection of MCI can prevent progression to AD. A great deal of research has been performed in the past decade on MCI detection. However, availability of biomarkers for MCI detection requ…	31551741	No
Yokotani, Kenji; Takano, Masanori	2022	Avatars' Social Rhythms in Online Games Indicate Their Players' Depression	Cyberpsychology, behavior and social networking	10.1089/cyber.2022.0058	Primary research	Data sets on gameplay, called digital biomarkers, contain many characteristics of game players and are associated with mental health problems. In fact, an avatar's behavior during an online game is said to be related to its player's mental health. Based on this information, we estimated the depressive state of players based on their avatar's behavioral logs. There were 3,361 participants who were…	36282796	No
Yoon, Dukyong; Jang, Jong-Hwan; Choi, Byung Jin; Kim, Tae Young; Han, Chang Ho	2020	Discovering hidden information in biosignals from patients using artificial intelligence	Korean journal of anesthesiology	10.4097/kja.19475	Review	Biosignals such as electrocardiogram or photoplethysmogram are widely used for determining and monitoring the medical condition of patients. It was recently discovered that more information could be gathered from biosignals by applying artificial intelligence (AI). At present, one of the most impactful advancements in AI is deep learning. Deep learning-based models can extract important features …	31955546	No
Youn, Bo-Young; Ko, Youme; Moon, Seunghwan; Lee, Jinhee; Ko, Seung-Gyu; Kim, Jee-Young	2021	Digital Biomarkers for Neuromuscular Disorders: A Systematic Scoping Review	Diagnostics (Basel, Switzerland)	10.3390/diagnostics11071275	Review	Biomarkers play a vital role in clinical care. They enable early diagnosis and treatment by identifying a patient's condition and disease course and act as an outcome measure that accurately evaluates the efficacy of a new treatment or drug. Due to the rapid development of digital technologies, digital biomarkers are expected to grow tremendously. In the era of change, this scoping review was con…	34359358	Yes
Zarate, Daniel; Stavropoulos, Vasileios; Ball, Michelle; Sena Collier, Gabriel de; Jacobson, Nicholas C.	2022	Exploring the digital footprint of depression: a PRISMA systematic literature review of the empirical evidence	BMC psychiatry	10.1186/s12888-022-04013-y	Review	BACKGROUND: This PRISMA systematic literature review examined the use of digital data collection methods (including ecological momentary assessment [EMA], experience sampling method [ESM], digital biomarkers, passive sensing, mobile sensing, ambulatory assessment, and time-series analysis), emphasizing on digital phenotyping (DP) to study depression. DP is defined as the use of digital data to pr…	35733121	Yes
Zetterström, Andreas; Dahlberg, Gunnar; Lundqvist, Sara; Hämäläinen, Markku D.; Winkvist, Maria; Nyberg, Fred; Andersson, Karl	2022	Processing incomplete questionnaire data into continuous digital biomarkers for addiction monitoring	PloS one	10.1371/journal.pone.0271465	Primary research	PURPOSE: eHealth systems allow efficient daily smartphone-based collection of self-reported data on mood, wellbeing, routines, and motivation; however, missing data is frequent. Within addictive disorders, missing data may reflect lack of motivation to stay sober. We hypothesize that qualitative questionnaire data contains valuable information, which after proper handling of missing data becomes …	35834544	No
Zetterström, Andreas; Hämäläinen, Markku D.; Karlberg, Elin; Winkvist, Maria; Söderquist, Marcus; Öhagen, Patrik; Andersson, Karl; Nyberg, Fred	2019	Maximum Time Between Tests: A Digital Biomarker to Detect Therapy Compliance and Assess Schedule Quality in Measurement-Based eHealth Systems for Alcohol Use Disorder	Alcohol and alcoholism (Oxford, Oxfordshire)	10.1093/alcalc/agy086	Primary research	AIM: To evaluate, in a breathalyzer-based eHealth system, whether the time-based digital biomarker 'maximum time between tests' (MTBT) brings valuable information on alcohol consumption patterns as confirmed by correlation with blood phosphatidyl ethanol (PEth), serum carbohydrate deficient transferrin (CDT) and timeline follow-back data. METHOD: Data on 54 patients in follow-up for treatment of …	30541059	Yes
Zetterström, Andreas; Hämäläinen, Markku D.; Winkvist, Maria; Söderquist, Marcus; Öhagen, Patrik; Andersson, Karl; Nyberg, Fred	2021	The Clinical Course of Alcohol Use Disorder Depicted by Digital Biomarkers	Frontiers in digital health	10.3389/fdgth.2021.732049	Review	Aims: This study introduces new digital biomarkers to be used as precise, objective tools to measure and describe the clinical course of patients with alcohol use disorder (AUD). Methods: An algorithm is outlined for the calculation of a new digital biomarker, the recovery and exacerbation index (REI), which describes the current trend in a patient's clinical course of AUD. A threshold applied to…	34950928	No
Zhang, Hanrui; Deng, Kaiwen; Li, Hongyang; Albin, Roger L.; Guan, Yuanfang	2020	Deep Learning Identifies Digital Biomarkers for Self-Reported Parkinson's Disease	Patterns (New York, N.Y.)	10.1016/j.patter.2020.100042	Primary research	Large-scale population screening and in-home monitoring for patients with Parkinson's disease (PD) has so far been mainly carried out by traditional healthcare methods and systems. Development of mobile health may provide an independent, future method to detect PD. Current PD detection algorithms will benefit from better generalizability with data collected in real-world situations. In this paper…	32699844	No
Zhang, Larry; Duvvuri, Radhika; Chandra, Kiranmayi K. L.; Nguyen, Theresa; Ghomi, Reza H.	2020	Automated voice biomarkers for depression symptoms using an online cross-sectional data collection initiative	Depression and anxiety	10.1002/da.23020	Primary research	IMPORTANCE: Depression is an illness affecting a large percentage of the world's population throughout the lifetime. To date, there is no available biomarker for depression detection and tracking of symptoms relies on patient self-report. OBJECTIVE: To explore and validate features extracted from recorded voice samples of depressed subjects as digital biomarkers for suicidality, psychomotor distu…	32383335	No
Zhang, Larry; Ngo, Anthony; Thomas, Jason A.; Burkhardt, Hannah A.; Parsey, Carolyn M.; Au, Rhoda; Ghomi, Reza Hosseini	2021	Neuropsychological test validation of speech markers of cognitive impairment in the Framingham Cognitive Aging Cohort	Exploration of medicine	10.37349/emed.2021.00044	Primary research	AIM: Although clinicians primarily diagnose dementia based on a combination of metrics such as medical history and formal neuropsychological tests, recent work using linguistic analysis of narrative speech to identify dementia has shown promising results. We aim to build upon research by Thomas JA & Burkardt HA et al. (J Alzheimers Dis. 2020;76:905-22) and Alhanai et al. (arXiv:1710.07551v1. 2020…	34746927	No
Zhang, Yuezhou; Folarin, Amos A.; Sun, Shaoxiong; Cummins, Nicholas; Ranjan, Yatharth; Rashid, Zulqarnain; Conde, Pauline; Stewart, Callum; Laiou, Petroula; Matcham, Faith; Oetzmann, Carolin; Lamers, Femke; Siddi, Sara; Simblett, Sara; Rintala, Aki; Mohr, David C.; Myin-Germeys, Inez; Wykes, Til; Haro, Josep Maria; Penninx, Brenda W J H; Narayan, Vaibhav A.; Annas, Peter; Hotopf, Matthew; Dobson,…	2021	Predicting Depressive Symptom Severity Through Individuals' Nearby Bluetooth Device Count Data Collected by Mobile Phones: Preliminary Longitudinal Study	JMIR mHealth and uHealth	10.2196/29840	Primary research	BACKGROUND: Research in mental health has found associations between depression and individuals' behaviors and statuses, such as social connections and interactions, working status, mobility, and social isolation and loneliness. These behaviors and statuses can be approximated by the nearby Bluetooth device count (NBDC) detected by Bluetooth sensors in mobile phones. OBJECTIVE: This study aimed t…	34328441	No
Zhou, He; Al-Ali, Fadwa; Wang, Changhong; Hamad, Abdullah; Ibrahim, Rania; Talal, Talal; Najafi, Bijan	2020	Harnessing digital health to objectively assess cognitive impairment in people undergoing hemodialysis process: The Impact of cognitive impairment on mobility performance measured by wearables	PloS one	10.1371/journal.pone.0225358	Primary research	Cognitive impairment is prevalent but still poorly diagnosed in hemodialysis adults, mainly because of the impracticality of current tools. This study examined whether remotely monitoring mobility performance can help identifying digital measures of cognitive impairment in hemodialysis patients. Sixty-nine diabetes mellitus hemodialysis patients (age = 64.1±8.1years, body mass index = 31.7±7.6kg/…	32310944	No
Zhou, He; Nguyen, Hung; Enriquez, Ana; Morsy, Louie; Curtis, Michael; Piser, Timothy; Kenney, Christopher; Stephen, Christopher D.; Gupta, Anoopum S.; Schmahmann, Jeremy D.; Vaziri, Ashkan	2022	Assessment of gait and balance impairment in people with spinocerebellar ataxia using wearable sensors	Neurological sciences : official journal of the Italian Neurological Society and of the Italian Society of Clinical Neurophysiology	10.1007/s10072-021-05657-6	Primary research	OBJECTIVE: To explore the use of wearable sensors for objective measurement of motor impairment in spinocerebellar ataxia (SCA) patients during clinical assessments of gait and balance. METHODS: In total, 14 patients with genetically confirmed SCA (mean age 61.6 ± 8.6 years) and 4 healthy controls (mean age 49.0 ± 16.4 years) were recruited through the Massachusetts General Hospital (MGH) Ataxia …	34664180	No
Zhou, He; Park, Catherine; Shahbazi, Mohammad; York, Michele K.; Kunik, Mark E.; Naik, Aanand D.; Najafi, Bijan	2022	Digital Biomarkers of Cognitive Frailty: The Value of Detailed Gait Assessment Beyond Gait Speed	Gerontology	10.1159/000515939	Primary research	BACKGROUND: Cognitive frailty (CF), defined as the simultaneous presence of cognitive impairment and physical frailty, is a clinical symptom in early-stage dementia with promise in assessing the risk of dementia. The purpose of this study was to use wearables to determine the most sensitive digital gait biomarkers to identify CF. METHODS: Of 121 older adults (age = 78.9 ± 8.2 years, body mass ind…	33971647	No
Zia, Jonathan; Kimball, Jacob; Rolfes, Christopher; Hahn, Jin-Oh; Inan, Omer T.	2020	Enabling the assessment of trauma-induced hemorrhage via smart wearable systems	Science advances	10.1126/sciadv.abb1708	Primary research	As the leading cause of trauma-related mortality, blood loss due to hemorrhage is notoriously difficult to triage and manage. To enable timely and appropriate care for patients with trauma, this work elucidates the externally measurable physiological features of exsanguination, which were used to develop a globalized model for assessing blood volume status (BVS) or the relative severity of blood …	32766449	No
Zulueta, John; Ajilore, Olusola A.	2021	Beyond non-inferior: how telepsychiatry technologies can lead to superior care	International review of psychiatry (Abingdon, England)	10.1080/09540261.2020.1835840	Review	Telepsychiatry refers to the use of technology to support the remote provision of psychiatric services. Discussions of this technology have often focussed on the use of video conferencing in place of in-person visits and how such care is found to be non-inferior to traditional care. New developments in the fields of remote-sensing and digital phenotyping have the potential to overcome the limitat…	33210565	No
Zulueta, John; Demos, Alexander Pantelis; Vesel, Claudia; Ross, Mindy; Piscitello, Andrea; Hussain, Faraz; Langenecker, Scott A.; McInnis, Melvin; Nelson, Peter; Ryan, Kelly; Leow, Alex; Ajilore, Olusola	2021	The Effects of Bipolar Disorder Risk on a Mobile Phone Keystroke Dynamics Based Biomarker of Brain Age	Frontiers in psychiatry	10.3389/fpsyt.2021.739022	Primary research	Background: Research by our group and others have demonstrated the feasibility of using mobile phone derived metadata to model mood and cognition. Given the effects of age and mood on cognitive performance, it was hypothesized that using such data a model could be built to predict chronological age and that differences between predicted age and actual age could be a marker of pathology. Methods: …	35002792	No

## Sheet: Articles w definitions n=128
Authors	Title	Year	Journal/Source	Country of correspondence	DOI	Number of global citations	Citation divisor = 2024 minus publication year	Citation ratio	Type	Definition	Number of definitions contained	Medical field	Medical condititon	Information on the development of digital biomarker contained	Information on the validation of digital biomarker contained
Adamowicz, Lukas; Christakis, Yiorgos; Czech, Matthew D.; Adamusiak, Tomasz	SciKit Digital Health: Python Package for Streamlined Wearable Inertial Sensor Data Processing	2022	JMIR mHealth and uHealth	USA	10.2196/36762	2	2	1	Other	"Digital biomarkers are digitally collected data from Biometric Monitoring Technologies - BioMeTs (e.g., glucose levels) from a continuous glucose monitor (CGM) that are transformed into indicators of health outcomes (e.g., diabetic state). They can be used to provide biomedical insights or improve health decision-making (e.g., encourage healthy lifestyle changes)".	1	NA	NA	NA	NA
Adler, Daniel A.; Wang, Fei; Mohr, David C.; Estrin, Deborah; Livesey, Cecilia; Choudhury, Tanzeem	A call for open data to develop mental health digital biomarkers	2022	BJPsych Open	USA	10.1192/bjo.2022.28	5	2	2	Other	“Digital biomarkers of mental health, created using data extracted from everyday technologies including smartphones, wearable devices, social media and computer interactions, have the opportunity to revolutionise mental health diagnosis and treatment by providing near-continuous unobtrusive and remote measures of behaviours associated with mental health symptoms.”	1	NA	NA	NA	NA
Andrade, Andre Q.; Lim, Renly; Kelly, Thu-Lan; Parfitt, Gaynor; Pratt, Nicole; Roughead, Elizabeth E.	Wrist accelerometer temporal analysis as a prognostic tool for aged care residents: A sub-study of the ReMInDAR trial	2022	Journal of the American Geriatrics Society	Australia	10.1111/jgs.18181	0	2	0	Primary research	“Digital biomarkers may have a place as an objective, accurate, and low-cost patient metric to support risk stratification and clinical planning. Digital biomarkers use digital information to objectively measure biological and pathological processes and have the potential to overcome some of the above-mentioned limitations of conventional prognostic tools. Digital data, in particular data from ac…	1	Geriatrics	Not specified	Yes	No
Atkins, Alexandra S.; Kraus, Michael S.; Welch, Matthew; Yuan, Zhenhua; Stevens, Heather; Welsh-Bohmer, Kathleen A.; Keefe, Richard S. E.	Remote self-administration of digital cognitive tests using the Brief Assessment of Cognition: Feasibility, reliability, and sensitivity to subjective cognitive decline	2022	Frontiers in Psychiatry	USA	10.3389/fpsyt.2022.910896	0	2	0	Primary research	“These active digital markers serve a dual purpose, offering direct, real time performance-based assessment of cognitive domains of interest while providing contextual benchmarks to assist with the development, interpretation, and eventual validation of passively derived digital signatures.”	1	Neurology	Dementia/MCI/CI/Cognition/Alzheimer	Yes	Yes
Au, Rhoda; Kolachalama, Vijaya B.; Paschalidis, Ioannis C.	Redefining and Validating Digital Biomarkers as Fluid, Dynamic Multi-Dimensional Digital Signal Patterns	2021	Frontiers in digital health	USA	10.3389/fdgth.2021.751629	5	3	1	Other	"Digital biomarkers are objective, quantifiable, physiological, and behavioral measures that are collected by means of digital devices that are portable, wearable, implantable, or digestible. These data are often used to explain, influence, and/or predict health-related outcomes. Digital biomarkers fall within the scope of traditional biomarkers in relation to addressing health related questions,…	1	NA	NA	NA	NA
Au, Rhoda; Ritchie, Marina; Hardy, Spencer; Ang, Ting Fang Alvin; Lin, Honghuang	Aging Well: Using Precision to Drive Down Costs and Increase Health Quality	2019	Advances in Geriatric Medicine and Research	USA	10.20900/agmr20190003	7	5	1	Other	“... concept of digital biomarkers. ... By leveraging these technologies (IoT) to capture diverse metrics of health and human performance, it generates a wealth of data at a level of precision that accurately and objectively elucidates the heterogeneity of health parameters. Importantly, these methods are deployable at scale and at lower costs.”	1	NA	NA	NA	NA
Babrak, Lmar M.; Menetski, Joseph; Rebhan, Michael; Nisato, Giovanni; Zinggeler, Marc; Brasier, Noé; Baerenfaller, Katja; Brenzikofer, Thomas; Baltzer, Laurenz; Vogler, Christian; Gschwind, Leo; Schneider, Cornelia; Streiff, Fabian; Groenen, Peter M. A.; Miho, Enkelejda	Traditional and Digital Biomarkers: Two Worlds Apart?	2019	Digital Biomarkers	Switzerland, USA	10.1159/000502000	73	5	14	Review	1) “Digital biomarkers are objective, quantifiable, physiological, and behavioral measures that are collected by means of digital devices that are portable, wearable, implantable, or digestible. These data are often used to explain, influence, and/or predict health-related outcomes. Digital biomarkers fall within the scope of traditional biomarkers in relation to addressing health related questio…	2	NA	NA	NA	NA
Babrak, Lmar Marie; Smakaj, Erand; Agac, Teyfik; Asprion, Petra Maria; Grimberg, Frank; van der Werf, Daan; van Ginkel, Erris Willem; Tosoni, Deniz David; Clay, Ieuan; Degen, Markus; Brodbeck, Dominique; Natali, Eriberto; Schkommodau, Erik; Miho, Enkelejda	RWD-Cockpit: Application for Quality Assessment of Real-World Data	2022	JMIR formative research	Switzerland, The Netherlands, USA	10.2196/29920	1	2	0	Primary research	"Digital biomarkers are objective, quantifiable, physiological, and behavioral measures that are collected by means of digital devices that are portable, wearable, implantable, or digestible. These data are often used to explain, influence, and/or predict health-related outcomes. Digital biomarkers fall within the scope of traditional biomarkers in relation to addressing health related questions,…	1	Not specified	Not specified	Yes	Yes
Bartolome, Abigail; Prioleau, Temiloluwa	A computational framework for discovering digital biomarkers of glycemic control	2022	NPJ Digital Medicine	USA	10.1038/s41746-022-00656-z	1	2	0	Primary research	“Digital biomarkers refer to objective, quantifiable physiological, and behavioral measures that are collected by means of digital devices, such as wearable devices, for the purpose of outcomes explaining, influencing, or predicting health. 21, 29, 30. However, unlike traditional biomarkers that provide a “snapshot view" based on limited measurements collected over time, digital biomarkers are of…	1	Endocrinology	Diabetes	Yes	Yes
Bent, Brinnae; Cho, Peter J.; Henriquez, Maria; Wittmann, April; Thacker, Connie; Feinglos, Mark; Crowley, Matthew J.; Dunn, Jessilyn P.	Engineering digital biomarkers of interstitial glucose from noninvasive smartwatches	2021	NPJ Digital Medicine	USA	10.1038/s41746-021-00465-w	19	3	6	Primary research	1) “Digital biomarkers are digitally collected data (e.g., heart rate measurements from a wearable) that may be used as indicators of health outcomes (e.g., prediabetes) 32.” 2)" Digital biomarkers are digitally collected data from Biometric Monitoring Technologies - BioMeTs (e.g., glucose levels) from a continuous glucose monitor (CGM) that are transformed into indicators of health outcomes (e.g…	2	Endocrinology	Diabetes	Yes	Yes
Bent, Brinnae; Lu, Baiying; Kim, Juseong; Dunn, Jessilyn P.	Biosignal Compression Toolbox for Digital Biomarker Discovery	2021	Sensors (Basel, Switzerland)	USA	10.3390/s21020516	7	3	2	Primary research	“Digital biomarkers are digitally collected data (e.g., a heart rate biosignal from a wrist-worn wearable) that are transformed into indicators of health outcomes (e.g., risk of cardiovascular disease).”	1	Not specified	Not specified	Yes	No
Bent, Brinnae; Wang, Ke; Grzesiak, Emilia; Jiang, Chentian; Qi, Yuankai; Jiang, Yihang; Cho, Peter; Zingler, Kyle; Ogbeide, Felix Ikponmwosa; Zhao, Arthur; Runge, Ryan; Sim, Ida; Dunn, Jessilyn	The digital biomarker discovery pipeline: An open-source software platform for the development of digital biomarkers using mHealth and wearables data	2020	Journal of Clinical and Translational Science	USA	10.1017/cts.2020.511	38	4	9	Primary research	1) “Digital biomarkers are digitally collected data from Biometric Monitoring Technologies - BioMeTs (e.g., glucose levels) from a continuous glucose monitor (CGM) that are transformed into indicators of health outcomes (e.g., diabetic state). They can be used to provide biomedical insights or improve health decision-making (e.g., encourage healthy lifestyle changes).” 2) "Recent advances in the …	2	Not specified	Not specified	Yes	Yes
Bijlani, Nivedita; Nilforooshan, Ramin; Kouchaki, Samaneh	An Unsupervised Data-Driven Anomaly Detection Approach for Adverse Health Conditions in People Living With Dementia: Cohort Study	2022	JMIR aging	UK	10.2196/38211	2	2	1	Primary research	"Digital biomarkers are consumer-generated physiological and behavioral measures collected through connected digital tools that can be used to explain, influence and/or predict health-related outcomes. Health-related outcomes can vary from explaining disease to predicting drug response to influencing fitness behaviors. In our definition of digital biomarkers, we exclude patient-reported measures …	1	Neurology	Dementia/MCI/CI/Cognition/Alzheimer	Yes	Yes
Blom, Johanna Maria Catharina; Benatti, Cristina; Mascalzoni, Deborah; Tascedda, Fabio; Pani, Luca	Editorial: Digital biomarkers in testing the safety and efficacy of new drugs in mental health: A collaborative effort of patients, clinicians, researchers, and regulators	2022	Frontiers in psychiatry	Italy, Sweden, USA	10.3389/fpsyt.2022.1107037	0	2	0	Other	"...digital biomarkers describe digital footprints providing insights into healthy and pathological human (neuro-)biology. Beyond that the term digital biomarker is also used at times to describe more general concepts such as linking digital footprints to human behavior (which itself can be described as the result of a biological system). From our perspective, digital biomarkers meant as a more d…	1	NA	NA	NA	NA
Botros, Angela A.; Schuetz, Narayan; Röcke, Christina; Weibel, Robert; Martin, Mike; Müri, René M.; Nef, Tobias	Eigenbehaviour as an Indicator of Cognitive Abilities	2022	Sensors (Basel, Switzerland)	Switzerland	10.3390/s22072769	1	2	0	Primary research	“With growing use of machine learning algorithms and big data in health applications, digital measures, such as digital biomarkers, have become highly relevant in digital health.”	1	Neurology	Dementia/MCI/CI/Cognition/Alzheimer	Yes	Yes
Brahmbhatt, Darshan H.; Ross, Heather J.; Moayedi, Yasbanoo	Digital Technology Application for Improved Responses to Health Care Challenges: Lessons Learned From COVID-19	2022	The Canadian Journal of Cardiology	Canada	10.1016/j.cjca.2021.11.014	15	2	7	Review	“Digital biomarkers are physiologic and behavioural measures that explain, influence, or predict health-related outcomes, creating a personalised digitome.”	1	NA	NA	NA	NA
Brasier, Noé; Eckstein, Jens	Sweat as a Source of Next-Generation Digital Biomarkers	2019	Digital Biomarkers	Switzerland	10.1159/000504387	42	5	8	Review	1) “Digital biomarkers are of increasing interest because they deliver various relevant longitudinal health data. Digital biomarkers are a rapidly emerging field driven by the increasing presence of smart devices, continuously improving network technology, and smart algorithms. This setting will enable health care professionals and individuals to collect longitudinal digital biomarkers from patie…	3	NA	NA	NA	NA
Brasier, Noe; Osthoff, Michael; Ieso, Fiorangelo de; Eckstein, Jens	Next-Generation Digital Biomarkers for Tuberculosis and Antibiotic Stewardship: Perspective on Novel Molecular Digital Biomarkers in Sweat, Saliva, and Exhaled Breath	2021	Journal of Medical Internet Research	Switzerland	10.2196/25907	5	3	1	Other	1) “The internet of health care things enables a remote connection between health care professionals and patients wearing smart biosensors. Wearable smart devices are potentially affordable, sensitive, specific, user-friendly, rapid, robust, lab-independent, and deliverable to the end user for point-of-care testing. The datasets derived from these devices are known as digital biomarkers. They rep…	2	NA	NA	NA	NA
Buegler, Maximilian; Harms, Robbert; Balasa, Mircea; Meier, Irene B.; Exarchos, Themis; Rai, Laura; Boyle, Rory; Tort, Adria; Kozori, Maha; Lazarou, Eutuxia; Rampini, Michaela; Cavaliere, Carlo; Vlamos, Panagiotis; Tsolaki, Magda; Babiloni, Claudio; Soricelli, Andrea; Frisoni, Giovanni; Sanchez-Valle, Raquel; Whelan, Robert; Merlo-Pich, Emilio; Tarnanas, Ioannis	Digital biomarker-based individualized prognosis for people at risk of dementia	2020	Alzheimer's & Dementia (Amsterdam, Netherlands)	USA, Ireland, Greece, Spain, Italy, Switzerland, Japan	10.1002/dad2.12073	19	4	4	Primary research	“The recent widespread availability of digital devices and applications running on smartphones and tablets assessing cognition and behavior has recently opened the possibility to add other biomarkers (digital biomarkers) with potential prognostic value that could be easily used in clinical and community settings.”	1	Neurology	Dementia/MCI/CI/Cognition/Alzheimer	Yes	Yes
Califf, Robert M.	Biomarker definitions and their applications	2018	Experimental Biology and Medicine (Maywood, N.J.)	USA	10.1177/1535370217750088	517	6	86	Review	1) “... digital biomarkers derived from sensors and mobile technologies. ...these data are in large part derived from new sources including smartphones and wearable electronic devices and facilitated by novel technologies that allow for the streaming and storage of complex data, standards for evaluating these biomarkers are just now developing.” 2) "Recent advances in the development of mobile di…	2	NA	NA	NA	NA
Cavedoni, Silvia; Chirico, Alice; Pedroli, Elisa; Cipresso, Pietro; Riva, Giuseppe	Digital Biomarkers for the Early Detection of Mild Cognitive Impairment: Artificial Intelligence Meets Virtual Reality	2020	Frontiers in Human Neuroscience	Italy	10.3389/fnhum.2020.00245	23	4	5	Other	“ “Digital Biomarkers” – physiological/behavioral data - by means of digital technologies, used as an indicator of biologic processes or responses to therapeutic interventions (Coravos et al., 2019) directly connected to brain functioning.”	1	NA	NA	NA	NA
Chen, I-Ming; Chen, Yi-Ying; Liao, Shih-Cheng; Lin, Yu-Hsuan	Development of Digital Biomarkers of Mental Illness via Mobile Apps for Personalized Treatment and Diagnosis	2022	Journal of Personalized Medicine	Taiwan	10.3390/jpm12060936	3	2	1	Review	"Smartphone hardware and software offer valuable sources of digital biomarkers that reflect users’ moods, behaviors, and cognitions at any point in time. These sources include microphones, cameras, activity and location monitors, light sensors, call or text logs, browser history, screen events, and human–computer interactions."	1	NA	NA	NA	NA
Chocron, Armand; Efraim, Roi; Mandel, Franck; Rueschman, Michael; Palmius, Niclas; Penzel, Thomas; Elbaz, Meyer; Behar, Joachim A.	Machine learning for nocturnal mass diagnosis of atrial fibrillation in a population at risk of sleep-disordered breathing	2020	Physiological Measurement	Israel, France, USA, UK, Germany, Russia	10.1088/1361-6579/abb8bf	5	4	1	Primary research	“… digital biomarkers are defined as quantifiable physiological data collected using digital devices.”	1	Cardiology	Atrial fibrillation	Yes	No
Cloosterman, Sonja; Wijnands, Inez; Huygens, Simone; Wester, Valérie; Lam, Ka-Hoo; Strijbis, Eva; Teuling, Bram den; Versteegh, Matthijs	The Potential Impact of Digital Biomarkers in Multiple Sclerosis in The Netherlands: An Early Health Technology Assessment of MS Sherpa	2021	Brain Sciences	The Netherlands	10.3390/brainsci11101305	4	3	1	Other	“eHealth interventions and specifically those with objective measures, like digital biomarkers, in addition to PROs, can help monitor disease and symptom progression, and potentially disease activity.”	1	NA	NA	NA	NA
Coravos, Andrea; Goldsack, Jennifer C.; Karlin, Daniel R.; Nebeker, Camille; Perakslis, Eric; Zimmerman, Noah; Erb, M. Kelley	Digital Medicine: A Primer on Measurement	2019	Digital Biomarkers	USA	10.1159/000500413	83	5	16	Review	1) "A digital biomarker could be any of the seven BEST biomarker types [89]. The term digital refers to the method of collection as using sensors and computational tools, generally across multiple layers (e.g., a full stack) of hardware and software [90]." 2) "Recent advances in the development of mobile digitally connected technologies have led to the emergence of a new class of biomarkers measu…	3	NA	NA	NA	NA
Coravos, Andrea; Khozin, Sean; Mandl, Kenneth D.	Developing and adopting safe and effective digital biomarkers to improve patient outcomes	2019	NPJ Digital Medicine	USA	10.1038/s41746-019-0090-4	134	5	26	Other	1) “Recent advances in the development of mobile digitally connected technologies have led to the emergence of a new class of biomarkers measured across multiple layers of hardware and software. Quantified in ones and zeros, these “digital” biomarkers can support continuous measurements outside the physical confines of the clinical environment. “Digital” refers to the method of collection as usin…	2	NA	NA	NA	NA
Dechant, Martin Johannes; Frommel, Julian; Mandryk, Regan Lee	The Development of Explicit and Implicit Game-Based Digital Behavioral Markers for the Assessment of Social Anxiety	2021	Frontiers in Psychology	Canada	10.3389/fpsyg.2021.760850	1	3	0	Primary research	1) “Digital biomarkers are measurable responses gathered from digital devices and used to reliably predict the incidence of a dysfunction or disorder. Digital biomarkers can be harnessed to predict the severity of a disease and increase the temporal and spatial resolution of recorded behavior during an assessment. Furthermore, digital biomarkers are more resistant against human bias and may be le…	3	NA	NA	No	No
Dillenseger, Anja; Weidemann, Marie Luise; Trentzsch, Katrin; Inojosa, Hernan; Haase, Rocco; Schriefer, Dirk; Voigt, Isabel; Scholz, Maria; Akgün, Katja; Ziemssen, Tjalf	Digital Biomarkers in Multiple Sclerosis	2021	Brain Sciences	Germany	10.3390/brainsci11111519	20	3	6	Review	1) “… digital biomarkers—digital health technologies— to explain, influence and/or predict health-related outcomes. … digital biomarkers stem are quite broad, and range from wearables that collect patients’ activity during digitalized functional tests to digitalized diagnostic procedures and software-supported magnetic resonance imaging evaluation. With the increasing digitalization of healthcare…	2	NA	NA	NA	NA
Ding, Zihan; Lee, Tsz-Lok; Chan, Agnes S.	Digital Cognitive Biomarker for Mild Cognitive Impairments and Dementia: A Systematic Review	2022	Journal of clinical medicine	China	10.3390/jcm11144191	4	2	2	Review	1) "Digital biomarkers are defined here as objective, quantifiable, physiological, and behavioral data that are collected and measured by means of digital devices, such as embedded environmental sensors, portables, wearables, implantables, or digestibles. Digital biomarkers allow objective, ecologically valid, long-term follow-up with frequent or continuous assessment that can be minimally obtrus…	2	NA	NA	NA	NA
Dockendorf, Marissa F.; Hansen, Bryan J.; Bateman, Kevin P.; Moyer, Matthew; Shah, Jyoti K.; Shipley, Lisa A.	Digitally Enabled, Patient-Centric Clinical Trials: Shifting the Drug Development Paradigm	2021	Clinical and Translational Science	USA	10.1111/cts.12910	16	3	5	Review	1) “Digital Biomarkers: Measures collected using digital devices that reflect physiological responses to disease progression or therapeutic intervention. Digital biomarkers can be either actively or passively collected. Active collection requires the patient to perform a specific task (e.g., sit-to-stand test while wearing a sensor), whereas passive collection involves the collection of data with…	2	NA	NA	NA	NA
Dorsey, E. Ray; Papapetropoulos, Spyros; Xiong, Mulin; Kieburtz, Karl	The First Frontier: Digital Biomarkers for Neurodegenerative Disorders	2017	Digital Biomarkers	USA	10.1159/000477383	81	7	11	Review	“Digital biomarkers – the use of a biosensor to collect objective data on a biological (e.g., blood glucose, serum sodium), anatomical (e.g., mole size), or physiological (e.g., heart rate, blood pressure) parameter followed by the use of algorithms to transform these data into interpretable outcome measures [21] – can help address many of the shortcomings in current measures. These new measures,…	1	NA	NA	NA	NA
Dunn, Jessilyn; Shandhi, Md Mobashir Hasan; Cho, Peter; Roghanizad, Ali; Singh, Karnika; Wang, Will; Enache, Oana; Stern, Amanda; Sbahi, Rami; Tatar, Bilge; Fiscus, Sean; Khoo, Qi Xuan; Kuo, Yvonne; Lu, Xiao; Hsieh, Joseph; Kalodzitsa, Alena; Bahmani, Amir; Alavi, Arash; Ray, Utsab; Snyder, Michael; Ginsburg, Geoffrey; Pasquale, Dana; Woods, Christopher; Shaw, Ryan	A Method for Intelligent Allocation of Diagnostic Testing by Leveraging Data from Commercial Wearable Devices: A Case Study on COVID-19	2022	Research Square	USA	10.21203/rs.3.rs-1490524/v1	0	2	0	Primary research	1) “Multiple studies suggest the utility of digital biomarkers, objective and quantifiable digitally-collected physiological and behavioral data (e.g., resting heart rate, step count, sleep duration, and respiratory rate), collected by consumer devices along with patient-reported symptoms to monitor the progression of respiratory and influenza-like illnesses [16]-[22].” 2 ) "Low-cost and accessib…	2	Infectiology	SARS-CoV-2	Yes	Yes
Egli, Adrian; Battegay, Manuel; Büchler, Andrea C.; Bühlmann, Peter; Calandra, Thierry; Eckert, Philippe; Furrer, Hansjakob; Greub, Gilbert; Jakob, Stephan M.; Kaiser, Laurent; Leib, Stephen L.; Marsch, Stephan; Meinshausen, Nicolai; Pagani, Jean-Luc; Pugin, Jerome; Rätsch, Gunnar; Schrenzel, Jacques; Schüpbach, Reto; Siegemund, Martin; Zamboni, Nicola; Zbinden, Reinhard; Zinkernagel, Annelies; B…	SPHN/PHRT: Forming a Swiss-Wide Infrastructure for Data-Driven Sepsis Research	2020	Studies in Health Technology and Informatics	Switzerland	10.3233/SHTI200346	2	4	0	Primary research	“Digital biomarkers in sepsis may offer a different approach, as the collection of very large datasets allows to integrate time-series data of directly measured physiological parameters [3].”	1	NA	NA	No	No
Ferrer-Mallol, Elisa; Matthews, Clare; Stoodley, Madeline; Gaeta, Alessandra; George, Elinor; Reuben, Emily; Johnson, Alex; Davies, Elin Haf	Patient-led development of digital endpoints and the use of computer vision analysis in assessment of motor function in rare diseases	2022	Frontiers in pharmacology	UK	10.3389/fphar.2022.916714	2	2	1	Primary research	"Digital biomarkers are objective, quantifiable, physiological, and behavioral measures that are collected by means of digital devices that are portable, wearable, implantable, or digestible. These data are often used to explain, influence, and/or predict health-related outcomes. Digital biomarkers fall within the scope of traditional biomarkers in relation to addressing health related questions,…	1	Neurology	Muscular dystrophy	Yes	No
Fröhlich, Holger; Bontridder, Noémi; Petrovska-Delacréta, Dijana; Glaab, Enrico; Kluge, Felix; Yacoubi, Mounim El; Marín Valero, Mayca; Corvol, Jean-Christophe; Eskofier, Bjoern; van Gyseghem, Jean-Marc; Lehericy, Stepháne; Winkler, Jürgen; Klucken, Jochen	Leveraging the Potential of Digital Technology for Better Individualized Treatment of Parkinson's Disease	2022	Frontiers in Neurology	Germany, Belgium, France, Luxembourg, Spain	10.3389/fneur.2022.788427	5	2	2	Review	“Digital biomarkers (DMs) derived from these digital technologies are specifically addressing the area of objective diagnosis and continuous real-world symptom monitoring. As such, a DM can be defined as an information—also referred to as “parameter,” “measure” or technically speaking as “data”—that is assessed or measured by digital technologies. Thus, DMs exhibit two major characteristics: Firs…	1	NA	NA	NA	NA
Gangl, Clemens; Krychtiuk, Konstantin	Digital health-high tech or high touch?	2023	Wiener Medizinische Wochenschrift (1946)	Austria	10.1007/s10354-022-00991-6	0	1	0	Review	"... digital biomarkers provide for early detection and monitoring of diseases. Widespread use of health apps and so-called wearables creates an immense quantity of digital biomarkers each second and, if integratively analyzed, may allow early detection of subclinical changes in health and prediction of later diseases [3]. These digital biomarkers can be gathered continuously during different tim…	1	NA	NA	NA	NA
Garcia-Gancedo, Luis; Bate, Andrew	Digital biomarkers for post-licensure safety monitoring	2022	Drug discovery today	UK, USA	10.1016/j.drudis.2022.103354	1	2	0	Other	"Digital Biomarker (BM): A digital biomarker is an objective, quantifiable measure of physiology and/or behaviour used as an indicator of biological, pathological process or response to an exposure or an intervention that is derived from a digital measure. The clinical meaning is established by a reliable relationship to an existing, validated endpoint."	1	NA	NA	NA	NA
Gazi, Asim H.; Gurel, Nil Z.; Richardson, Kristine L. S.; Wittbrodt, Matthew T.; Shah, Amit J.; Vaccarino, Viola; Bremner, J. Douglas; Inan, Omer T.	Digital Cardiovascular Biomarker Responses to Transcutaneous Cervical Vagus Nerve Stimulation: State-Space Modeling, Prediction, and Simulation	2020	JMIR mHealth and uHealth	USA	10.2196/20488	13	4	3	Primary research	"Recent advances in the development of mobile digitally connected technologies have led to the emergence of a new class of biomarkers measured across multiple layers of hardware and software. Quantified in ones and zeros, these “digital” biomarkers can support continuous measurements outside the physical confines of the clinical environment. “Digital” refers to the method of collection as using s…	1	Neurology	Vagus nerve stimulation	Yes	Yes
Gerbelot, R.; Koenig, A.; Goyer, C.; Willemin, J.; Desir, C.; Porcherot, J.; Kane, H. Sylla; Guillemaud, R.; Borel, J-C; Jallon, P.	A wireless patch for sleep respiratory disorders applications	2015	Annual International Conference of the IEEE Engineering in Medicine and Biology Society. IEEE Engineering in Medicine and Biology Society. Annual International Conference	France	10.1109/EMBC.2015.7318847	0	9	0	Primary research	“... indicators of the pathology i.e. digital biomarkers. They are built to provide accurate and reliable indications on the clinical conditions of the patient. Contrary to standard classification system, digital biomarkers require continuous analytical validation, evidentiary qualification and validation of its therapeutic use. These extra steps are intended to optimize the decision making proce…	1	Sleep medicine	Sleep respiratory disorder	Yes	Yes
Gielis, Karsten; Vanden Abeele, Marie-Elena; Croon, Robin de; Dierick, Paul; Ferreira-Brito, Filipa; van Assche, Lies; Verbert, Katrien; Tournoy, Jos; Vanden Abeele, Vero	Dissecting Digital Card Games to Yield Digital Biomarkers for the Assessment of Mild Cognitive Impairment: Methodological Approach and Exploratory Study	2021	JMIR Serious Games	Belgium, Portugal	10.2196/18359	7	3	2	Primary research	1) "Complementary to their biological counterparts, digital biomarkers are “user-generated physiological and behavioral measures collected through connected digital devices to explain, influence and/or predict health-related outcomes [18]." 2) "Digital biomarkers, obtained directly through the use of patients’ personal smartphones and wearable sensors, have generated significant attention as a no…	2	Neurology	Dementia/MCI/CI/Cognition/Alzheimer	Yes	No
Gielis, Karsten; Vanden Abeele, Marie-Elena; Verbert, Katrien; Tournoy, Jos; Vos, Maarten de; Vanden Abeele, Vero	Detecting Mild Cognitive Impairment via Digital Biomarkers of Cognitive Performance Found in Klondike Solitaire: A Machine-Learning Study	2021	Digital Biomarkers	Belgium	10.1159/000514105	8	3	2	Primary research	1) "Digital biomarkers [8, 9] are user-generated physiological and behavioral measures, captured through connected digital devices, which can provide high-resolution, objective, and quantifiable cognitive data [10]." 2) "Digital biomarkers, obtained directly through the use of patients’ personal smartphones and wearable sensors, have generated significant attention as a novel means for capturing …	4	Neurology	Dementia/MCI/CI/Cognition/Alzheimer	Yes	No
Godfrey, A.; Brodie, M.; van Schooten, K. S.; Nouredanesh, M.; Stuart, S.; Robinson, L.	Inertial wearables as pragmatic tools in dementia	2019	Maturitas	UK, Australia, Canada, USA	10.1016/j.maturitas.2019.05.010	16	5	3	Review	“The abundance of wearables in health related studies has proliferated the accumulation of new digital-based biomarker, which may provide new insight for patient treatment [76]. Innovation, led by new multi/cross-disciplinary research has broadened the range of digital biomarkers.“	1	NA	NA	NA	NA
Guthrie, Nicole L.; Carpenter, Jason; Edwards, Katherine L.; Appelbaum, Kevin J.; Dey, Sourav; Eisenberg, David M.; Katz, David L.; Berman, Mark A.	Emergence of digital biomarkers to predict and modify treatment efficacy: machine learning study	2019	BMJ Open	USA	10.1136/bmjopen-2019-030710	26	5	5	Primary research	1) “The best use of these data remains an open question. Feeding data directly into electronic medical records is of limited utility to providers or patients whereas transforming the data into markers of disease status, termed digital biomarkers (11) could provide clinically actionable insights with or without conventional biometric data (12–14).” 2) "Recent advances in the development of mobile …	2	Cardiology	Not specified	Yes	Yes
Haggenmüller, Sarah; Maron, Roman C.; Hekler, Achim; Utikal, Jochen S.; Barata, Catarina; Barnhill, Raymond L.; Beltraminelli, Helmut; Berking, Carola; Betz-Stablein, Brigid; Blum, Andreas; Braun, Stephan A.; Carr, Richard; Combalia, Marc; Fernandez-Figueras, Maria-Teresa; Ferrara, Gerardo; Fraitag, Sylvie; French, Lars E.; Gellrich, Frank F.; Ghoreschi, Kamran; Goebeler, Matthias; Guitera, Pasca…	Skin cancer classification via convolutional neural networks: systematic review of studies involving human experts	2021	European Journal of Cancer (Oxford, England : 1990)	Germany, Portugal, France, Switzerland, Australia, UK, Spain, Italy, Greece, USA, Chile, Austria	10.1016/j.ejca.2021.06.049	60	3	20	Review	“DBs are data-driven indicators that provide information about the characteristics of a lesion and may predict health related outcomes.”	1	NA	NA	NA	NA
Harms, Robbert L.; Ferrari, Alberto; Meier, Irene B.; Martinkova, Julie; Santus, Enrico; Marino, Nicola; Cirillo, Davide; Mellino, Simona; Catuara Solarz, Silvina; Tarnanas, Ioannis; Szoeke, Cassandra; Hort, Jakub; Valencia, Alfonso; Ferretti, Maria Teresa; Seixas, Azizi; Santuccione Chadha, Antonella	Digital biomarkers and sex impacts in Alzheimer's disease management - potential utility for innovative 3P medicine approach	2022	The EPMA Journal	USA, Switzerland, Czech Republic, Italy, Spain, Ireland, Australia	10.1007/s13167-022-00284-3	4	2	2	Primary research	"Digital biomarkers are defined as objective, quantifiable physiological and behavioral data that are collected and measured by means of digital devices. Their use has revolutionized clinical research by enabling high-frequency, longitudinal, and sensitive measurements. ... digital biomarkers is that the latter are collected via digital devices and can be collected outside of traditional clinical…	1	NA	NA	No	No
Hart, Alexander; Reis, Dorota; Prestele, Elisabeth; Jacobson, Nicholas C.	Using Smartphone Sensor Paradata and Personalized Machine Learning Models to Infer Participants' Well-being: Ecological Momentary Assessment	2022	Journal of Medical Internet Research	Germany, USA	10.2196/34015	4	2	2	Primary research	“There have also been several successful attempts to identify behavioral information that indicates psychological characteristics, often termed digital biomarkers or behavioral markers, which comprise the field of personal sensing [17].”	1	Not specified	Not specified	Yes	Yes
Hartl, Dominik; Luca, Valeria de; Kostikova, Anna; Laramie, Jason; Kennedy, Scott; Ferrero, Enrico; Siegel, Richard; Fink, Martin; Ahmed, Sohail; Millholland, John; Schuhmacher, Alexander; Hinder, Markus; Piali, Luca; Roth, Adrian	Translational precision medicine: an industry perspective	2021	Journal of Translational Medicine	Switzerland, Germany, USA	10.1186/s12967-021-02910-6	33	3	11	Review	1) “Digital biomarkers are defined as physiological and behavioral measures collected via digital devices (such as portables, wearables, implantables and digestables) that characterize, influence or predict health-related outcomes [124, 125]. Digital biomarkers offer several potential advantages compared to traditional clinical assessments. Digital biomarker products are usually the result of the…	2	NA	NA	NA	NA
Holmes, Ashley A.; Tripathi, Shikha; Katz, Emily; Mondesire-Crump, Ijah; Mahajan, Rahul; Ritter, Aaron; Arroyo-Gallego, Teresa; Giancardo, Luca	A novel framework to estimate cognitive impairment via finger interaction with digital devices	2022	Brain Communications	USA	10.1093/braincomms/fcac194	0	2	0	Primary research	“Although digital biomarkers offer promise of more objective, quantitative and continuous ways to monitor symptoms, these solutions rely upon the processing of unique digital datasets using complex technologies that challenge traditional frameworks of clinical assessment and evidence generation within the healthcare ecosystem.”	1	Neurology	Dementia/MCI/CI/Cognition/Alzheimer	Yes	No
Holmgren, Jackson G.; Morrow, Adelene; Coffee, Ali K.; Nahod, Paige M.; Santora, Samantha H.; Schwartz, Brian; Stiegmann, Regan A.; Zanetti, Cole A.	Utilizing digital predictive biomarkers to identify Veteran suicide risk	2022	Frontiers in Digital Health	USA	10.3389/fdgth.2022.913590	0	2	0	Review	"Digital biomarkers are metrics that are objectively gathered and measured by wearable, implantable, or ingestible devices and sensors that can be used as an indicator of normal or pathologic processes (37). This broad definition describes many types of biomarkers, including digital predictive biomarkers, which are specifically used to identify individuals who are more likely to experience an eff…	1	NA	NA	NA	NA
Hügle, Thomas; Caratsch, Leo; Caorsi, Matteo; Maglione, Jules; Dan, Diana; Dumusc, Alexandre; Blanchard, Marc; Kalweit, Gabriel; Kalweit, Maria	Dorsal Finger Fold Recognition by Convolutional Neural Networks for the Detection and Monitoring of Joint Swelling in Patients with Rheumatoid Arthritis	2022	Digital Biomarkers	Switzerland, Germany, USA	10.1159/000525061	4	2	2	Primary research	"Digital biomarkers are considered non-invasive and should be able to provide a continuous picture of a disease status. In rheumatology, digital biomarkers most commonly include information obtained from wearables or smartphones, such as data from gyroscopes, accelerometers, tab speed, or geolocation [3].”	1	Rheumatology	Arthritis	Yes	No
Huh, Ki Young; Oh, Jaeseong; Lee, SeungHwan; Yu, Kyung-Sang	Clinical Evaluation of Digital Therapeutics: Present and Future	2022	Healthcare informatics research	Korea	10.4258/hir.2022.28.3.188	3	2	1	Review	“However, due to the spread of digital devices, it has become possible to collect larger amounts of data, accelerating the development and validation of gait changes as a digital biomarker.”	1	NA	NA	NA	NA
Huss, Ralf; Raffler, Johannes; Märkl, Bruno	Artificial intelligence and digital biomarker in precision pathology guiding immune therapy selection and precision oncology	2023	Cancer Reports (Hoboken, N.J.)	Germany	10.1002/cnr2.1796	0	1	0	Review	"Digital biomarker are generally defined as a combined software hardware solution to quantify measurable parameters that provide indications of a therapeutic response in a clinical environment. Digital biomarker also utilize data from different sources and measures to advance the understanding of a certain disease and guide the decision-making also in the diagnosis and treatment of cancer 62.”	1	NA	NA	NA	NA
Hussain, Masaraf	Primordial prevention: The missing link in neurological care	2021	Journal of Family Medicine and Primary Care	India	10.4103/jfmpc.jfmpc_1806_20	2	3	0	Review	1) “Therefore Digital Biomarkers [20] comprising of various hardware [20] and software, in the form of smart phones, digital watches, digital screens, digital keyboards, can be used for the Primordial prevention of neurodegenerative disorders.” 2) "Recent advances in the development of mobile digitally connected technologies have led to the emergence of a new class of biomarkers measured across m…	2	NA	NA	NA	NA
Jacobsen, Malte; Dembek, Till A.; Kobbe, Guido; Gaidzik, Peter W.; Heinemann, Lutz	Noninvasive Continuous Monitoring of Vital Signs With Wearables: Fit for Medical Use?	2021	Journal of Diabetes Science and Technology	Germany	10.1177/1932296820904947	15	3	5	Review	“With new technological developments, such vital parameters can be recorded wirelessly and continuously, noninvasively and cost-effectively using the so-called wearables. The combination of wearables with powerful data analysis tools opens up new dimensions in the assessability of body functions (“digital biomarkers”), with the possibility of remote monitoring further enhancing the relevance of s…	1	NA	NA	NA	NA
Jeong, Hoyeon; Jeong, Yong W.; Park, Yeonjae; Kim, Kise; Park, Junghwan; Kang, Dae R.	Applications of deep learning methods in digital biomarker research using noninvasive sensing data	2022	Digital health	Korea	10.1177/20552076221136642	0	2	0	Review	"Digital biomarkers – the use of a biosensor to collect objective data on a biological (e.g., blood glucose, serum sodium), anatomical (e.g., mole size), or physiological (e.g., heart rate, blood pressure) parameter followed by the use of algorithms to transform these data into interpretable outcome measures [21] – can help address many of the shortcomings in current measures. These new measures,…	1	NA	NA	NA	NA
Josephy-Hernandez, Sylvia; Norise, Catherine; Han, Jee-Young; Smith, Kara M.	Survey on Acceptance of Passive Technology Monitoring for Early Detection of Cognitive Impairment	2021	Digital Biomarkers	USA	10.1159/000512207	2	3	0	Primary research	1) "Digital biomarkers refer to the use of digital technologies (i.e., environmental sensors, portable, wearable, and/or implantable devices) to allow for the collection of physiological and behavioral data that is objectiveand quantifiable [6]. Digital biomarkers can be either active or passive. Active refers to where a participant directly interacts with the tool; passive refers to the tool col…	2	NA	NA	No	No
Kandiah, Nagaendran; Choi, Seong Hye; Hu, Chaur-Jong; Ishii, Kenji; Kasuga, Kensaku; Mok, Vincent C. T.	Current and Future Trends in Biomarkers for the Early Detection of Alzheimer's Disease in Asia: Expert Opinion	2022	Journal of Alzheimer's Disease Reports	Singapore, Korea, Taiwan, Japan, China	10.3233/ADR-220059	0	2	0	Review	"Digital biomarkers refer to medical data that are collected through digital technology, such as mobile and wearable devices. ... readily accessible digital biomarkers represent a feasible alternative to classical biomarkers in capturing complex everyday activities, besides being a sensitive disease predictor [52]. Digital biomarkers offer the potential to collect continuous data, by means of act…	1	NA	NA	NA	NA
Katsaros, Dimos; Hawthorne, James; Patel, Jay; Pothier, Kaitlin; Aungst, Timothy; Franzese, Chris	Optimizing Social Support in Oncology with Digital Platforms	2022	JMIR Cancer	USA	10.2196/36258	1	2	0	Other	"Digital biomarkers are objective measurements of physiological, pathologic, or anatomic characteristics continuously collected outside the clinical environment via home-based connected devices [51]. Passively collecting data from patients’ mobile or wearable devices potentially offers a convenient and unobtrusive method to prospectively identify psychosocial burden and deliver tailored social su…	1	NA	NA	NA	NA
Keogh, Alison; Sett, Niladri; Donnelly, Seamas; Mullan, Ronan; Gheta, Diana; Maher-Donnelly, Martina; Illiano, Vittorio; Calvo, Francesc; Dorn, Jonas F.; Mac Namee, Brian; Caulfield, Brian	A Thorough Examination of Morning Activity Patterns in Adults with Arthritis and Healthy Controls Using Actigraphy Data	2020	Digital Biomarkers	Ireland, Switzerland	10.1159/000509724	5	4	1	Primary research	1) “… digital biomarkers, which are prognostic or diagnostic measurements of health collected using digital means [2]. Digital biomarkers offer researchers and clinicians access to large volumes of objective data that can be captured relatively passively within the context of free-living “normal” conditions [3, 4].” 2) "Recent advances in the development of mobile digitally connected technologies…	2	Rheumatology	Arthritis	Yes	No
Kernebeck, Sven; Busse, Theresa S.; Böttcher, Maximilian D.; Weitz, Jürgen; Ehlers, Jan; Bork, Ulrich	Impact of mobile health and medical applications on clinical practice in gastroenterology	2020	World Journal of Gastroenterology	Germany	10.3748/wjg.v26.i29.4182	28	4	7	Review	1) “In recent years, digital biomarkers have been described and measured [70]. Digital biomarkers are defined as characteristic quantifiable measurements made by means of digital devices[71]. They are objectively measured and evaluated as an indicator of normal or pathologic biological processes or biological responses to a therapeutic intervention[72]. There are various sources from which digita…	3	NA	NA	NA	NA
Khaligh-Razavi, Seyed-Mahdi; Sadeghi, Maryam; Khanbagi, Mahdiyeh; Kalafatis, Chris; Nabavi, Seyed Massood	A self-administered, artificial intelligence (AI) platform for cognitive assessment in multiple sclerosis (MS)	2020	BMC Neurology	UK, Iran	10.1186/s12883-020-01736-x	16	4	4	Primary research	“Digital biomarkers have an advantage over fluid biomarkers, given their lower cost, accessibility, the possibility of remote administration and easier integration into routine clinical practice.”	1	Neurology	Multiple sclerosis	Yes	Yes
Kourtis, Lampros C.; Regele, Oliver B.; Wright, Justin M.; Jones, Graham B.	Digital biomarkers for Alzheimer's disease: the mobile/ wearable devices opportunity	2019	NPJ Digital Medicine	USA	10.1038/s41746-019-0084-2	180	5	36	Review	“In this quest for monitoring biomarkers for AD assessment, there is growing interest in the identification of readily accessible digital biomarkers, which leverage widely available mobile and wearable technologies, and it is these that are the subject of this review article.”	1	NA	NA	NA	NA
Kyriazakos, Sofoklis; Pnevmatikakis, Aristodemos; Cesario, Alfredo; Kostopoulou, Konstantina; Boldrini, Luca; Valentini, Vincenzo; Scambia, Giovanni	Discovering Composite Lifestyle Biomarkers With Artificial Intelligence From Clinical Studies to Enable Smart eHealth and Digital Therapeutic Services	2021	Frontiers in Digital Health	Belgium, Denmark, Italy	10.3389/fdgth.2021.648190	3	3	1	Primary research	1) “Digital biomarkers (5) are biomarkers whose method of collection involves sensors and computational tools implemented in software or hardware.” 2) "Recent advances in the development of mobile digitally connected technologies have led to the emergence of a new class of biomarkers measured across multiple layers of hardware and software. Quantified in ones and zeros, these “digital” biomarkers…	3	Oncology	Cervical cancer	Yes	Yes
Lipsmeier, Florian; Taylor, Kirsten I.; Kilchenmann, Timothy; Wolf, Detlef; Scotland, Alf; Schjodt-Eriksen, Jens; Cheng, Wei-Yi; Fernandez-Garcia, Ignacio; Siebourg-Polster, Juliane; Jin, Liping; Soto, Jay; Verselis, Lynne; Boess, Frank; Koller, Martin; Grundman, Michael; Monsch, Andreas U.; Postuma, Ronald B.; Ghosh, Anirvan; Kremer, Thomas; Czech, Christian; Gossens, Christian; Lindemann, Micha…	Evaluation of smartphone-based testing to generate exploratory outcome measures in a phase 1 Parkinson's disease clinical trial	2018	Movement Disorders: Official Journal of the Movement Disorder Society	Switzerland, USA, Canada	10.1002/mds.27376	162	6	27	Primary research	1) “Digital biomarkers offer three main advantages compared with status quo in-clinic testing. First, by using objective multivariate sensor data with apps designed to measure clinical signs and symptoms, they can potentially quantify symptom severity with greater sensitivity and objectivity than clinical rating scales (4). Second, with daily active tests and continuous passive monitoring, they e…	2	Neurology	Parkinson's disease	Yes	Yes
Low, Carissa A.	Harnessing consumer smartphone and wearable sensors for clinical cancer research	2020	NPJ Digital Medicine	USA	10.1038/s41746-020-00351-x	42	4	10	Review	1) “Continuous assessment biomarkers (5) of these digital could enable real-time monitoring of patients between clinical encounters, extending the coverage and reach of care.” 2) "Recent advances in the development of mobile digitally connected technologies have led to the emergence of a new class of biomarkers measured across multiple layers of hardware and software. Quantified in ones and zeros…	2	NA	NA	NA	NA
Marsch, Lisa A.; Campbell, Aimee; Campbell, Cynthia; Chen, Ching-Hua; Ertin, Emre; Ghitza, Udi; Lambert-Harris, Chantal; Hassanpour, Saeed; Holtyn, August F.; Hser, Yih-Ing; Jacobs, Petra; Klausner, Jeffrey D.; Lemley, Shea; Kotz, David; Meier, Andrea; McLeman, Bethany; McNeely, Jennifer; Mishra, Varun; Mooney, Larissa; Nunes, Edward; Stafylis, Chrysovalantis; Stanger, Catherine; Saunders, Elizab…	The application of digital health to the assessment and treatment of substance use disorders: The past, current, and future role of the National Drug Abuse Treatment Clinical Trials Network	2020	Journal of Substance Abuse Treatment	USA	10.1016/j.jsat.2020.02.005	33	4	8	Review	“Overall, this line of research may inform which subset(s) of digitally-derived data (digital biomarkers) may be most useful to employ as part of outcome measurement in future clinical trials research. Digital data that capture the richness of clinical status and clinically trajec tories as individuals go about their daily lives may greatly complement and enhance the learning from standardized, c…	1	NA	NA	NA	NA
Meier, Irene B.; Buegler, Max; Harms, Robbert; Seixas, Azizi; Çöltekin, Arzu; Tarnanas, Ioannis	Using a Digital Neuro Signature to measure longitudinal individual-level change in Alzheimer's disease: the Altoida large cohort study	2021	NPJ Digital Medicine	Switzerland, USA, Ireland, Greece	10.1038/s41746-021-00470-z	19	3	6	Primary research	“Physiological and behavioral observations collected via passive or active use of digital tools (computers, smartphones, tablets, wearables, etc.), may contain indicators of disease, termed digital biomarkers.”	1	Neurology	Dementia/MCI/CI/Cognition/Alzheimer	Yes	Yes
Montag, Christian; Elhai, Jon D.; Dagum, Paul	On Blurry Boundaries When Defining Digital Biomarkers: How Much Biology Needs to Be in a Digital Biomarker?	2021	Frontiers in Psychiatry	Germany, USA	10.3389/fpsyt.2021.740292	22	3	7	Review	1) “... digital biomarkers describe digital footprints providing insights into healthy and pathological human (neuro-)biology. Beyond that the term digital biomarker is also used at times to describe more general concepts such as linking digital footprints to human behavior (which itself can be described as the result of a biological system).From our perspective, digital biomarkers meant as a mor…	7	NA	NA	NA	NA
Motahari-Nezhad, Hossein; Al-Abdulkarim, Hana; Fgaier, Meriem; Abid, Mohamed Mahdi; Péntek, Márta; Gulácsi, László; Zrubka, Zsombor	Digital Biomarker-Based Interventions: Systematic Review of Systematic Reviews	2022	Journal of Medical Internet Research	i	10.2196/41042	3	2	1	Review	1) "The introduction of new medical technologies such as sensors has accelerated the process of collecting patient data for relevant clinical decisions, which has led to the introduction of a new technology known as digital biomarkers (DBMs). DBMs can play an important role in daily clinical practice and clinical trials [3]. In this research, we defined DBMs as either behavioral/physiological dat…	2	NA	NA	NA	NA
Motahari-Nezhad, Hossein; Fgaier, Meriem; Mahdi Abid, Mohamed; Péntek, Márta; Gulácsi, László; Zrubka, Zsombor	Digital Biomarker-Based Studies: Scoping Review of Systematic Reviews	2022	JMIR mHealth and uHealth	Hungary, France	10.2196/35722	5	2	2	Review	1) "Sensors and digital devices have revolutionized the measurement, collection, and storage of behavioral and physiological data, leading to the new term digital biomarkers. Digital biomarkers are measured across multiple layers of the hardware (eg, sensors) and software of medical devices that capture signals (behavioral and physiological data) from patients [7]. Digital biomarkers can increase…	3	NA	NA	NA	NA
Motahari-Nezhad, Hossein; Péntek, Márta; Gulácsi, László; Zrubka, Zsombor	Outcomes of Digital Biomarker-Based Interventions: Protocol for a Systematic Review of Systematic Reviews	2021	JMIR Research Protocols	Hungary	10.2196/28204	7	3	2	Review	1) “Digital biomarkers are defined as objective, quantifiable, physiological, and behavioral data that are collected and measured using digital devices such as portables, wearables, implantables, or digestibles. ...digital biomarkers can offer considerable diagnostic and therapeutic value in modern health care systems as monitoring tools and as part of novel therapeutic interventions [7]. Digital…	4	NA	NA	NA	NA
Nam, Kyoung Hyup; Kim, Dong Hwan; Choi, Byung Kwan; Han, In Ho	Internet of Things, Digital Biomarker, and Artificial Intelligence in Spine: Current and Future Perspectives	2019	Neurospine	Korea	10.14245/ns.1938388.194	28	5	5	Review	1) “In terms of IoT, the digital biomarker represents digitized data acquired from patients via IoT devices. Therefore, the digital biomarker can be defined as a biomarker that is objectively and quantitatively measured using digital devices and be used to explain or predict health-related outcomes (24). Digital biomarker is measured using the digital tools that include portable, wearable, implan…	3	NA	NA	NA	NA
Ntracha, Anastasia; Iakovakis, Dimitrios; Hadjidimitriou, Stelios; Charisis, Vasileios S.; Tsolaki, Magda; Hadjileontiadis, Leontios J.	Detection of Mild Cognitive Impairment Through Natural Language and Touchscreen Typing Processing	2020	Frontiers in Digital Health	Greece, United Arab Emirates	10.3389/fdgth.2020.567158	15	4	3	Primary research	1) “... digital biomarkers (22), taking advantage of the mobile and wearable consumer device-derived data and their passive collection (23), is a promising new research field, along the increasing plurality and sensitivity of smart sensors for unobtrusive data acquisition.” 2) "Digital biomarkers – the use of a biosensor to collect objective data on a biological (e.g., blood glucose, serum sodium…	3	Neurology	Dementia/MCI/CI/Cognition/Alzheimer	Yes	Yes
Opoku Asare, Kennedy; Terhorst, Yannik; Vega, Julio; Peltonen, Ella; Lagerspetz, Eemil; Ferreira, Denzil	Predicting Depression From Smartphone Behavioral Markers Using Machine Learning Methods, Hyperparameter Optimization, and Feature Importance Analysis: Exploratory Study	2021	JMIR mHealth and uHealth	Finland, Germany, USA	10.2196/26540	29	3	9	Primary research	“... we define biomarkers (or digital biomarkers) of mental health as quantifiable behaviors (or features) extracted from smartphone or wearable data that can be monitored and collected over time to objectively assess mental health and effectiveness of interventions.”	1	Psychiatry	Depression	Yes	Yes
Owens, Andrew P.	The Role of Heart Rate Variability in the Future of Remote Digital Biomarkers	2020	Frontiers in Neuroscience	UK	10.3389/fnins.2020.582145	25	4	6	Review	1) “A “digital biomarker” refers to physiologic, pathologic or anatomic characteristics objectively measured and evaluated as an indicator of biologic processes, pathologic processes or biological response to therapeutic interventions collected by RMTs across various platforms of software and/or hardware.” 2) "Recent advances in the development of mobile digitally connected technologies have led …	2	NA	NA	NA	NA
Owens, Andrew P.; Ballard, Clive; Beigi, Mazda; Kalafatis, Chris; Brooker, Helen; Lavelle, Grace; Brønnick, Kolbjørn K.; Sauer, Justin; Boddington, Steve; Velayudhan, Latha; Aarsland, Dag	Implementing Remote Memory Clinics to Enhance Clinical Care During and After COVID-19	2020	Frontiers in Psychiatry	UK, Norway	10.3389/fpsyt.2020.579934	34	4	8	Review	“Active and passive digital biomarkers of cognitive domains can be collected using smartphones, tablets, personal computers (PCs), wearables and smart home sensors, virtual reality, augmented reality and even video games, that can detect changes in health status and quality of life (QoL), offering a unique opportunity to accurately and continuously track and assess changes in various physiologica…	1	NA	NA	NA	NA
Palanica, Adam; Docktor, Michael J.; Lieberman, Michael; Fossat, Yan	The Need for Artificial Intelligence in Digital Therapeutics	2020	Digital biomarkers	Canada, USA	10.1159/000506861	21	4	5	Other	1) "Digital biomarkers are helping to reshape the understanding of health and disease, which will have an impact in how an individual’s relationship to the environment is assessed, how research is conducted, and how treatment effectiveness is determined". 2) "Digital biomarkers are digitally collected data, such as heart rate from a wearable device, that are transformed through fmathematical mode…	2	NA	NA	NA	NA
Parellada, Mara; San José Cáceres, Antonia; Palmer, Melanie; Delorme, Richard; Jones, Emily J. H.; Parr, Jeremy R.; Anagnostou, Evdokia; Murphy, Declan G. M.; Loth, Eva; Wang, Paul P.; Charman, Tony; Strydom, Andre; Arango, Celso	A Phase II Randomized, Double-Blind, Placebo-Controlled Study of the Efficacy, Safety, and Tolerability of Arbaclofen Administered for the Treatment of Social Function in Children and Adolescents With Autism Spectrum Disorders: Study Protocol for AIMS-2-TRIALS-CT1	2021	Frontiers in Psychiatry	Spain, UK, France, Canada, USA	10.3389/fpsyt.2021.701729	5	3	1	Other	“The use of digital biomarkers aims to gather more objective measures of social interaction and understanding than caregivers- or self- reports. They consist of active tasks (social games on a smartphone), passive monitoring of daily behaviors and surveys to participants and caregivers.”	1	NA	NA	NA	NA
Park, Sandra Hyunsoo; Goldberg, Scott A.; Al-Ballaa, Abdulrahman; Tayeb, Baraa; Basurrah, Mohammed; Abahuje, Egide; Miccile, Chrisitian; Pozner, Charles N.; Yule, Steven; Dias, Roger Daglius	Objective Measurement of Learners' Cognitive Load During Simulation-Based Trauma Team Training: A Pilot Study	2022	The Journal of Surgical Research	USA, Saudi Arabia, Scotland	10.1016/j.jss.2022.06.023	1	2	0	Primary research	“… digital biomarkers captured via unobtrusive wearable sensors can be used to inform the design and development of simulation-based scenarios and optimize learning.”	1	Neurology	Dementia/MCI/CI/Cognition/Alzheimer	Yes	Yes
Park, Seung-Min; Ge, T. Jessie; Won, Daeyoun D.; Lee, Jong Kyun; Liao, Joseph C.	Digital biomarkers in human excreta	2021	Nature reviews. Gastroenterology & hepatology	USA, Korea	10.1038/s41575-021-00462-0	8	3	2	Other	“… digital biomarkers, which are physiological, biochemical and behavioural data collected by smart devices (3). Digital biomarkers are inherently quantitative, can be collectively analysed with predictive modelling and artificial intelligence for pattern recognition, and enable actionable response determination.”	1	NA	NA	NA	NA
Park, Soo-Yong; Schott, Nadja	Which motor-cognitive abilities underlie the digital Trail-Making Test? Decomposing various test scores to detect cognitive impairment in Parkinson's disease-Pilot study	2022	Applied Neuropsychology. Adult	Germany	10.1080/23279095.2022.2147837	0	2	0	Primary research	“Thanks to technological innovations, in addition to classical biomarkers, a new type of biomarker is now available—the so-called digital biomarker. Digital biomarkers provide recognizable data patterns from various sources, such as sensor systems (e.g., digitized boards or accelerometers), from which diagnostic or prognostic values can be derived.”	1	Neurology	Parkinson's disease	Yes	Yes
Parziale, Andrea; Mascalzoni, Deborah	Digital Biomarkers in Psychiatric Research: Data Protection Qualifications in a Complex Ecosystem	2022	Frontiers in Psychiatry	Italy	10.3389/fpsyt.2022.873392	1	2	0	Review	1) “The widespread use of digital devices, such as smartphones and wearables, enables the collection and use of vast amounts of user-generated data as “digital biomarkers.” 2) "Digital biomarkers are consumer-generated physiological and behavioral measures collected through connected digital tools that can be used to explain, influence and/or predict health-related outcomes. Health-related outcom…	3	NA	NA	NA	NA
Pastor, Núria; Khalilian, Elizabeth; Caballeria, Elsa; Morrison, Danielle; Sanchez Luque, Unai; Matrai, Silvia; Gual, Antoni; López-Pelayo, Hugo	Remote Monitoring Telemedicine (REMOTE) Platform for Patients With Anxiety Symptoms and Alcohol Use Disorder: Protocol for a Case-Control Study	2020	JMIR Research Protocols	Spain	10.2196/16964	6	4	1	Primary research	1) “In the wake of advancing technology, digital biomarkers are emerging as a new form of tracking patients’ health. Digital biomarkers are considered digital as they utilize sensors and computational tools to collect data. These measurements can be taken outside of a traditional clinical environment using sensors such as mobile devices and wearable sensors [5].” 2) "Recent advances in the develo…	2	Psychology; Psychiatry	Anxiety; Alcohol use disorder	Yes	No
Pathak, Yagna J.; Greenleaf, Walter; Verhagen Metman, Leo; Kubben, Pieter; Sarma, Sridevi; Pepin, Brian; Lautner, Douglas; DeBates, Scott; Benison, Alex M.; Balasingh, Binesh; Ross, Erika	Digital Health Integration With Neuromodulation Therapies: The Future of Patient-Centric Innovation in Neuromodulation	2021	Frontiers in Digital Health	USA, The Netherlands	10.3389/fdgth.2021.618959	6	3	2	Review	“Digital biomarkers are particularly relevant for movement disorders, psychiatric disorders and pain as they enable objective and continuous monitoring of real-world signals using digital tools (ex: mobile phones and wearables) (28).”	1	NA	NA	NA	NA
Petersen, Curtis L.; Weeks, William B.; Norin, Olof; Weinstein, James N.	Development and Implementation of a Person-Centered, Technology-Enhanced Care Model For Managing Chronic Conditions: Cohort Study	2019	JMIR mHealth and uHealth	USA, Sweden	10.2196/11082	25	5	5	Primary research	1) “The use of remotely collected data that monitors health and behavior is an emerging area of research [40]. Such data could be considered digital biomarkers [41] objective information that can be used to predict changes in health status. .. and the use of digital biomarkers offers a more efficient method of identifying such markers as the use of devices continuously collecting data increases. …	2	Not specified	Not specified	Yes	No
Petsani, Despoina; Ahmed, Sara; Petronikolou, Vasileia; Kehayia, Eva; Alastalo, Mika; Santonen, Teemu; Merino-Barbancho, Beatriz; Cea, Gloria; Segkouli, Sofia; Stavropoulos, Thanos G.; Billis, Antonis; Doumas, Michael; Almeida, Rosa; Nagy, Enikő; Broeckx, Leen; Bamidis, Panagiotis; Konstantinidis, Evdokimos	Digital Biomarkers for Supporting Transitional Care Decisions: Protocol for a Transnational Feasibility Study	2022	JMIR Research Protocols	Greece, Canada, Finland, Spain, Hungary, Belgium	10.2196/34573	1	2	0	Other	1) “Digital biomarker, as a complement, enables continuous monitoring that can be collected remotely in real-life, ecologically valid environment [24].” 2) "We have chosen to use the widespread term ‘digital biomarkers’ (DB). The proposed definition of ‘digital biomarkers’ is : objective, quantifiable, physiological and behavioral data that are collected and measured by means of digital devices s…	2	NA	NA	NA	NA
Phillips, Kathryn A.; Douglas, Michael P.; Trosman, Julia R.; Marshall, Deborah A.	"What Goes Around Comes Around": Lessons Learned from Economic Evaluations of Personalized Medicine Applied to Digital Medicine	2017	Value in Health: The Journal of the International Society for Pharmacoeconomics and Outcomes Research	Canada, USA, Switzerland	10.1016/j.jval.2016.08.736	16	7	2	Primary research	1) “Digital biomarker technologies, which fall into the category of “wearables and biosensing devices”, use consumer-generated physiological and behavioral measures collected through connected digital tools that can be used to explain, influence, and/or predict health-related outcomes. (6) These technologies may focus on measurements for consumer use only, or clinical measurements that are transm…	2	Not specified	Not specified	Yes	Yes
Piau, A.; Steinmeyer, Z.; Cesari, M.; Kornfeld, J.; Beattie, Z.; Kaye, J.; Vellas, B.; Nourhashemi, F.	Intrinsic Capacitiy Monitoring by Digital Biomarkers in Integrated Care for Older People (ICOPE)	2021	The Journal of Frailty & Aging	France, Italy, USA	10.14283/jfa.2020.51	11	3	3	Review	“We have chosen to use the widespread term ‘digital biomarkers’ (DB). The proposed definition of ‘digital biomarkers’ is: objective, quantifiable, physiological and behavioral data that are collected and measured by means of digital devices such as embedded environmental sensors or wearables, which opens up opportunities for remote data collection and processing of large amounts of ecologically v…	1	NA	NA	NA	NA
Piau, Antoine; Rumeau, Pierre; Nourhashemi, Fati; Martin, Maria Soto	Information and Communication Technologies, a Promising Way to Support Pharmacotherapy for the Behavioral and Psychological Symptoms of Dementia	2019	Frontiers in Pharmacology	France, USA	10.3389/fphar.2019.01122	2	5	0	Other	1) “Digital biomarker definition. Objective, quantifiable, physiological, and/or behavioral data that are collected and measured by means of digital devices such as embedded environmental sensors, portables, wearables, implantables, or digestibles, and which opens up opportunities for the remote collection and processing of ecologically valid, real-life, continuous, long-term, health-related data…	2	NA	NA	NA	NA
Piau, Antoine; Wild, Katherine; Mattek, Nora; Kaye, Jeffrey	Current State of Digital Biomarker Technologies for Real-Life, Home-Based Monitoring of Cognitive Function for Mild Cognitive Impairment to Mild Alzheimer Disease and Implications for Clinical Care: Systematic Review	2019	Journal of Medical Internet Research	France, USA	10.2196/12785	96	5	19	Review	“Digital biomarkers are defined here as objective, quantifiable, physiological, and behavioral data that are collected and measured by means of digital devices, such as embedded environmental sensors, portables, wearables, implantables, or digestibles. Digital biomarkers allow objective, ecologically valid, long-term follow-up with frequent or continuous assessment that can be minimally obtrusive…	1	NA	NA	NA	NA
Prince, John; Arora, Siddharth; Vos, Maarten de	Big data in Parkinson's disease: using smartphones to remotely detect longitudinal disease phenotypes	2018	Physiological Measurement	UK	10.1088/1361-6579/aab512	42	6	7	Primary research	“The benefit of using sensors is that they enable objective digital biomarkers to be identified which could be used as complimentary measures of disease severity along with clinical scores.”	1	Neurology	Parkinson's disease	Yes	Yes
Purswani, Juhi M.; Dicker, Adam P.; Champ, Colin E.; Cantor, Matt; Ohri, Nitin	Big Data From Small Devices: The Future of Smartphones in Oncology	2019	Seminars in Radiation Oncology	USA	10.1016/j.semradonc.2019.05.008	25	5	5	Other	“Digital biomarkers include consumer-generated physiologic and behavioral measures collected through digital tools, such as calories, steps taken, sleep efficiency, heartrate variability, and body temperature.”	1	NA	NA	NA	NA
Rai, Laura; Boyle, Rory; Brosnan, Laura; Rice, Hannah; Farina, Francesca; Tarnanas, Ioannis; Whelan, Robert	Digital Biomarkers Based Individualized Prognosis for People at Risk of Dementia: the AltoidaML Multi-site External Validation Study	2020	Advances in Experimental Medicine and Biology	Ireland, Switzerland	10.1007/978-3-030-32622-7_14	4	4	1	Primary research	“A “digital biomarker,” i.e., a smartphone/tablet app implementing augmented reality tasks inspired to complex functional instrumental activities of daily living (iADL) mostly related to spatial navigation abilities.”	1	Neurology	Dementia/MCI/CI/Cognition/Alzheimer	Yes	Yes
Robin, Jessica; Harrison, John E.; Kaufman, Liam D.; Rudzicz, Frank; Simpson, William; Yancheva, Maria	Evaluation of Speech-Based Digital Biomarkers: Review and Recommendations	2020	Digital Biomarkers	UK, The Netherlands, Canada	10.1159/000510820	45	4	11	Review	1) “... digital biomarkers are more ecologically valid measures than many current clinical assessments of cognition and function, allowing assessments to occur during everyday activities or with little instruction. They also offer a promising solution for known problems associated with current clinical tools, especially repeated assessment effects, interrater variability, time investment, and exp…	4	NA	NA	NA	NA
Rodarte, Carlos	Pharmaceutical Perspective: How Digital Biomarkers and Contextual Data Will Enable Therapeutic Environments	2017	Digital Biomarkers	USA	10.1159/000479951	14	7	2	Review	“Digital biomarkers are helping to reshape the understanding of health and disease, which will have an impact in how an individual’s relationship to the environment is assessed, how research is conducted, and how treatment effectiveness is determined.”	1	NA	NA	NA	NA
Sada, Yvonne H.; Poursina, Olia; Zhou, He; Workeneh, Biruh T.; Maddali, Sandhya V.; Najafi, Bijan	Harnessing digital health to objectively assess cancer-related fatigue: The impact of fatigue on mobility performance	2021	PloS One	USA	10.1371/journal.pone.0246101	1	3	0	Primary research	“Digital biomarkers are objective, quantifiable physiological and behavioral data collected and measured by digital devices such as wearable sensors, and applied to the advancement of health [18].”	1	Oncology	Not specified	Yes	No
Sahandi Far, Mehran; Eickhoff, Simon B.; Goni, Maria; Dukart, Juergen	Exploring Test-Retest Reliability and Longitudinal Stability of Digital Biomarkers for Parkinson Disease in the m-Power Data Set: Cohort Study	2021	Journal of Medical Internet Research	Germany	10.2196/26608	9	3	3	Primary research	“Digital biomarkers (DB), as captured using sensors embedded in modern smart devices, are a promising technology for home-based sign and symptom monitoring in Parkinson disease (PD). The emergence of new technologies has led to a variety of sensors (ie, acceleration, gyroscope, GPS, etc) embedded in smart devices for daily use (ie, smartphone, smartwatch). Such sensor data, alongside other digita…	1	Neurology	Parkinson's disease	Yes	No
Sahandi Far, Mehran; Stolz, Michael; Fischer, Jona M.; Eickhoff, Simon B.; Dukart, Juergen	JTrack: A Digital Biomarker Platform for Remote Monitoring of Daily-Life Behaviour in Health and Disease	2021	Frontiers in Public Health	Germany	10.3389/fpubh.2021.763621	2	3	0	Primary research	“Such health-related information being collected in clinical trials are often referred to as digital-biomarkers (DB) (15). DBs can provide objective, ecologically valid, and invaluable information for better understanding of specific diseases. In addition, DBs enable frequent assessments from larger target populations over longer periods of time and may thus provide detailed insight into inter- a…	1	Not specified	Not specified	Yes	No
Saner, Hugo; Knobel, Samuel Elia Johannes; Schuetz, Narayan; Nef, Tobias	Contact-free sensor signals as a new digital biomarker for cardiovascular disease: chances and challenges	2020	European Heart Journal. Digital health	Switzerland	10.1093/ehjdh/ztaa006	4	4	1	Review	1) "Digital biomarkers can be extracted and used as indicators for health and disease. Signal acquisition is either by object sensors, wearable sensors, or contact-free sensors including cameras, pressure sensors, non-contact capacitively coupled electrocardiogram (cECG), radar, and passive infrared motion sensors. Digital biomarkers can be used to drive patient-specific interventions, as endpoin…	2	NA	NA	NA	NA
Saner, Hugo; Schuetz, Narayan; Buluschek, Philipp; Du Pasquier, Guillaume; Ribaudo, Giuseppe; Urwyler, Prabitha; Nef, Tobias	Case Report: Ambient Sensor Signals as Digital Biomarkers for Early Signs of Heart Failure Decompensation	2021	Frontiers in Cardiovascular Medicine	Switzerland	10.3389/fcvm.2021.617682	8	3	2	Primary research	1) “Digital biomarkers are defined as an “objective, quantifiable physiological and behavioral data that are collected and measured by means of digital devices” (3) to get objective real-time information about the patient’s state. Digital biomarkers can be used to drive patient-specific interventions, as endpoints for clinical studies, or as information for formal and informal caregivers to help …	2	Cardiology	Heart failure	Yes	No
Schneider, Ruth B.; Omberg, Larsson; Macklin, Eric A.; Daeschler, Margaret; Bataille, Lauren; Anthwal, Shalini; Myers, Taylor L.; Baloga, Elizabeth; Duquette, Sidney; Snyder, Phil; Amodeo, Katherine; Tarolli, Christopher G.; Adams, Jamie L.; Callahan, Katherine F.; Gottesman, Joshua; Kopil, Catherine M.; Lungu, Codrin; Ascherio, Alberto; Beck, James C.; Biglan, Kevin; Espay, Alberto J.; Tanner, C…	Design of a virtual longitudinal observational study in Parkinson's disease (AT-HOME PD)	2021	Annals of Clinical and Translational Neurology	USA	10.1002/acn3.51236	13	3	4	Primary research	"... digital biomarkers are in fact better measures of disease progression, more sensitive to change, or capture novel features of disease progression or disability."	1	NA	NA	No	No
Schütz, Narayan; Botros, Angela; Hassen, Sami Ben; Saner, Hugo; Buluschek, Philipp; Urwyler, Prabitha; Pais, Bruno; Santschi, Valerie; Gatica-Perez, Daniel; Muri, Rene M.; Nef, Tobias	A Sensor-Driven Visit Detection System in Older Adults' Homes: Towards Digital Late-Life Depression Marker Extraction	2022	IEEE Journal of Biomedical and Health Informatics	Switzerland, Russia	10.1109/JBHI.2021.3114595	4	2	2	Primary research	1) “Such medically relevant digital measures, derived by means of modern information technology (usually outside the clinical environment), are increasingly being referred to as digital biomarkers [11]-[13].” 2) "... digital markers are more focused on the continuous assessment of phenotypic markers of illness. Digital Biomarkers can benefit from a longitudinal data collection, retrospectively pr…	4	NA	NA	No	No
Schütz, Narayan; Saner, Hugo; Botros, Angela; Buluschek, Philipp; Urwyler, Prabitha; Müri, René M.; Nef, Tobias	Wearable Based Calibration of Contactless In-home Motion Sensors for Physical Activity Monitoring in Community-Dwelling Older Adults	2020	Frontiers in Digital Health	Switzerland, Russia	10.3389/fdgth.2020.566595	2	4	0	Primary research	1) “Small sensing devices like smartwatches or smart home appliances may be used to provide continuous remote monitoring of relevant health indicators and outcomes (4), increasingly referred to as digital biomarkers (6–8). These may allow for early detection of health deteriorations, enabling for instance better preventive measures or earlier interventions (9, 10).” 2) "... digital markers are mo…	4	Geriatrics	Not specified	Yes	Yes
Schütz, Narayan; Saner, Hugo; Botros, Angela; Pais, Bruno; Santschi, Valérie; Buluschek, Philipp; Gatica-Perez, Daniel; Urwyler, Prabitha; Müri, René M.; Nef, Tobias	Contactless Sleep Monitoring for Early Detection of Health Deteriorations in Community-Dwelling Older Adults: Exploratory Study	2021	JMIR mHealth and uHealth	Switzerland, Russia	10.2196/24666	11	3	3	Primary research	“Compared with traditional biological biomarkers, objective health-relevant parameters obtained by means of modern information technology and outside of clinical environments are increasingly termed digital biomarkers [16-18]. In addition, having a responsive digital biomarker in such cases might also allow for monitoring of the effectiveness of treatments, indicating when a specific treatment pl…	1	Geriactris; Sleep medicine	Not specified	Yes	Yes
Seyhan, Attila A.; Carini, Claudio	Are innovation and new technologies in precision medicine paving a new era in patients centric care?	2019	Journal of Translational Medicine	USA, UK	10.1186/s12967-019-1864-9	114	5	22	Review	“Digital biomarkers (BMs) can have several applications beyond clinical trials in diagnostics—to identify patients affected by a disease or to guide treatment. Digital BMs present a big opportunity to measure clinical endpoints in a remote, objective and unbiased manner. Digital BMs are defined as an objective, quantifiable physiological and behavioral data that are collected and measured by mean…	1	NA	NA	NA	NA
Shah, Vrutangkumar V.; McNames, James; Mancini, Martina; Carlson-Kuhta, Patricia; Nutt, John G.; El-Gohary, Mahmoud; Lapidus, Jodi A.; Horak, Fay B.; Curtze, Carolin	Digital Biomarkers of Mobility in Parkinson's Disease During Daily Living	2020	Journal of Parkinson's Disease	USA	10.3233/JPD-201914	27	4	6	Primary research	“Digital biomarkers are characteristics that can be reliably collected, measured, and quantified by means of digital devices (such as wearable, inertial sensors) as indicators of a biological process [1].”	1	Neurology	Parkinson's disease	Yes	Yes
Shandhi, Md Mobashir Hasan; Cho, Peter J.; Roghanizad, Ali R.; Singh, Karnika; Wang, Will; Enache, Oana M.; Stern, Amanda; Sbahi, Rami; Tatar, Bilge; Fiscus, Sean; Khoo, Qi Xuan; Kuo, Yvonne; Lu, Xiao; Hsieh, Joseph; Kalodzitsa, Alena; Bahmani, Amir; Alavi, Arash; Ray, Utsab; Snyder, Michael P.; Ginsburg, Geoffrey S.; Pasquale, Dana K.; Woods, Christopher W.; Shaw, Ryan J.; Dunn, Jessilyn P.	A method for intelligent allocation of diagnostic testing by leveraging data from commercial wearable devices: a case study on COVID-19	2022	NPJ Digital Medicine	USA	10.1038/s41746-022-00672-z	5	2	2	Primary research	"Multiple studies suggest the utility of digital biomarkers, objective and quantifiable digitally collected physiological and behavioral data (e.g., resting heart rate (RHR), step count, sleep duration, and respiratory rate), collected by consumer devices along with patient-reported symptoms to monitor the progression of respiratory and influenza-like ilnesses 20–27.”	1	Infectiology	SARS-CoV-2	Yes	Yes
Smith, Matthew D.; Brazier, Danielle E.; Henderson, Emily J.	Current Perspectives on the Assessment and Management of Gait Disorders in Parkinson's Disease	2021	Neuropsychiatric Disease and Treatment	UK	10.2147/NDT.S304567	6	3	2	Review	“… opened up the potential for self-monitoring by patients with their own devices, conceptually representing a digital biomarker for disease progression (101).”	1	NA	NA	NA	NA
Snyder, Christopher W.; Dorsey, E. Ray; Atreja, Ashish	The Best Digital Biomarkers Papers of 2017	2018	Digital Biomarkers	USA	10.1159/000489224	8	6	1	Review	“Digital biomarkers (DBs) are increasingly used to monitor the state of different diseases. The use and evaluation of digital biomarkers, objective and quantifiable measures of biology, and health collected through digital devices is growing rapidly.”	1	NA	NA	NA	NA
Souillard-Mandar, William; Penney, Dana; Schaible, Braydon; Pascual-Leone, Alvaro; Au, Rhoda; Davis, Randall	DCTclock: Clinically-Interpretable and Automated Artificial Intelligence Analysis of Drawing Behavior for Capturing Cognition	2021	Frontiers in Digital Health	USA, Spain	10.3389/fdgth.2021.750661	11	3	3	Primary research	“... digital markers might be ideally suited as rapid, user-friendly, and objective screening tools for detecting and tracking subtle cognitive change, and as differential diagnosis tools that provide clinically useful and patient-centered information to inform treatment.”	1	Neurology	Dementia/MCI/CI/Cognition/Alzheimer	Yes	Yes
Stephenson, Diane; Badawy, Reham; Mathur, Soania; Tome, Maria; Rochester, Lynn	Digital Progression Biomarkers as Novel Endpoints in Clinical Trials: A Multistakeholder Perspective	2021	Journal of Parkinson's Disease	USA, UK, Canada, The Netherlands	10.3233/JPD-202428	20	3	6	Review	“Traditionally, biomarkers have served as indicators of normal biological and pathogenic processes, or responses to an intervention [3], and those that can be measured by a validated DHT (digital health technologies ) are therefore termed as digital biomarkers [4]. ... development of non-invasive, sensitive digital biomarkers offers the opportunity to support monitoring of disease progression thr…	1	NA	NA	NA	NA
Sultana, Madeena; Al-Jefri, Majed; Lee, Joon	Using Machine Learning and Smartphone and Smartwatch Data to Detect Emotional States and Transitions: Exploratory Study	2020	JMIR mHealth and uHealth	Canada	10.2196/17818	19	4	4	Primary research	“Research has been conducted in the quest for gold standard digital biomarkers that can be collected through consumer-grade smartphones and wearable sensors (eg, accelerometer, audio, location, phone log, sound features, etc) to detect mental health disorders in the early stages [4,5].”	1	Psychology	Not specified	Yes	Yes
Tavabi, N.; Stück, D.; Signorini, A.; Karjadi, C.; Al Hanai, T.; Sandoval, M.; Lemke, C.; Glass, J.; Hardy, S.; Lavallee, M.; Wasserman, B.; Ang, T. F. A.; Nowak, C. M.; Kainkaryam, R.; Foschini, L.; Au, R.	Cognitive Digital Biomarkers from Automated Transcription of Spoken Language	2022	The Journal of Prevention of Alzheimer's Disease	USA	10.14283/jpad.2022.66	2	2	1	Primary research	"Digital biomarkers are physiological and behavioral measures collected from participants through digital tools that can be used to explain, influence, or predict health-related outcomes (7).”	1	Neurology	Dementia/MCI/CI/Cognition/Alzheimer	Yes	Yes
Torous, John; Rodriguez, Jorge; Powell, Adam	The New Digital Divide For Digital BioMarkers	2017	Digital Biomarkers	USA	10.1159/000477382	34	7	4	Review	“Digital biomarkers, obtained directly through the use of patients’ personal smartphones and wearable sensors, have generated significant attention as a novel means for capturing real-time, in vivo, longitudinal behaviors and self-assessments related to mental health [2].”	1	NA	NA	NA	NA
Tröger, Johannes; Baykara, Ebru; Zhao, Jian; Huurne, Daphne ter; Possemis, Nina; Mallick, Elisa; Schäfer, Simona; Schwed, Louisa; Mina, Mario; Linz, Nicklas; Ramakers, Inez; Ritchie, Craig	Validation of the Remote Automated ki:e Speech Biomarker for Cognition in Mild Cognitive Impairment: Verification and Validation following DiME V3 Framework	2022	Digital Biomarkers	Germany, The Netherlands, UK	10.1159/000526471	1	2	0	Primary research	"... digital biomarkers are especially promising solutions, as they can be deployed remotely and extracted in a highly automated fashion, allowing monitoring and diagnostic solutions to scale both for clinical trials as well as health care [5].”	1	Neurology	Dementia/MCI/CI/Cognition/Alzheimer	Yes	Yes
van den Brink, Willem J; van den Broek, Tim J; Palmisano, Salvator; Wopereis, Suzan; Hoogh, Iris M. de	Digital Biomarkers for Personalized Nutrition: Predicting Meal Moments and Interstitial Glucose with Non-Invasive, Wearable Technologies	2022	Nutrients	The Netherlands	10.3390/nu14214465	2	2	1	Primary research	"Wearable technologies, including smartphones and smartwatches, are increasingly utilized in the healthcare domain for the development of so-called digital biomarkers [24–26]. This novel type of biomarker is characterized by being measured non-invasively, continuously, and under real-world conditions using digital technology, allowing for a more holistic and personal insight into someone’s health…	1	Endocrinology	Diabetes	Yes	No
van den Brink, Willem; Bloem, Robbert; Ananth, Adithya; Kanagasabapathi, Thiru; Amelink, Arjen; Bouwman, Jildau; Gelinck, Gerwin; van Veen, Sjaak; Boorsma, Andre; Wopereis, Suzan	Digital Resilience Biomarkers for Personalized Health Maintenance and Disease Prevention	2020	Frontiers in Digital Health	The Netherlands	10.3389/fdgth.2020.614670	9	4	2	Review	1) “Digital biomarkers have the advantage of being measured non-invasively and continuously. They can be defined as “biomarkers collected by a wearable or portable system of sensors, electronics, and algorithms that generate a long-term, real-time digital signal to enable frequent, non-invasive monitoring under daily life conditions” [adapted from (6)]. This definition of a digital biomarker incl…	2	NA	NA	NA	NA
Varma, Vijay R.; Ghosal, Rahul; Hillel, Inbar; Volfson, Dmitri; Weiss, Jordan; Urbanek, Jacek; Hausdorff, Jeffrey M.; Zipunnikov, Vadim; Watts, Amber	Continuous gait monitoring discriminates community-dwelling mild Alzheimer's disease from cognitively normal controls	2021	Alzheimer's & dementia (New York, N. Y.)	USA, Israel	10.1002/trc2.12131	9	3	3	Primary research	"In this quest for monitoring biomarkers for AD assessment, there is growing interest in the identification of readily accessible digital biomarkers, which leverage widely available mobile and wearable technologies, and it is these that are the subject of this review article."	1	Neurology	Dementia/MCI/CI/Cognition/Alzheimer	Yes	Yes
Vasudevan, Srikanth; Saha, Anindita; Tarver, Michelle E.; Patel, Bakul	Digital biomarkers: Convergence of digital health technologies and biomarkers	2022	NPJ Digital Medicine	USA	10.1038/s41746-022-00583-z	18	2	9	Other	“In line with this document (2), definition and in a guidance FDA defines a digital biomarker to be a characteristic or set of characteristics, collected from digital health technologies, that is measured as an indicator of normal biological processes, pathogenic processes, or responses to an exposure or intervention, including therapeutic interventions. The use of ‘characteristic or set of chara…	1	NA	NA	NA	NA
Vega, Julio; Li, Meng; Aguillera, Kwesi; Goel, Nikunj; Joshi, Echhit; Khandekar, Kirtiraj; Durica, Krina C.; Kunta, Abhineeth R.; Low, Carissa A.	Reproducible Analysis Pipeline for Data Streams: Open-Source Software to Process Data Collected With Mobile Devices	2021	Frontiers in digital health	USA	10.3389/fdgth.2021.769823	6	3	2	Review	1) "Digital biomarkers, obtained directly through the use of patients’ personal smartphones and wearable sensors, have generated significant attention as a novel means for capturing real-time, in vivo, longitudinal behaviors and self-assessments related to mental health". 2) "Digital biomarkers are defined here as objective, quantifiable, physiological, and behavioral data that are collected and …	3	NA	NA	NA	NA
Wakim, Nicole I.; Braun, Thomas M.; Kaye, Jeffrey A.; Dodge, Hiroko H.	Choosing the right time granularity for analysis of digital biomarker trajectories	2020	Alzheimer's & Dementia (New York, N. Y.)	USA	10.1002/trc2.12094	1	4	0	Other	1) “Digital biomarker data measure human characteristics that describe a person’s behavior or physiology. Common examples include duration of sleep, steps per day, and heart rate. Like other biomarkers, digital biomarkers can be used to potentially identify underlying biological processes, including cognitive function, that may not yet have clear clinical symptoms. Digital biomarker data can be c…	2	NA	NA	NA	NA
Wang, Yujia; Chen, Tong; Wang, Chen; Ogihara, Atsushi; Ma, Xiaowen; Huang, Shouqiang; Zhou, Siyu; Li, Shuwu; Liu, Jiakang; Li, Kai	A New Smart 2-Min Mobile Alerting Method for Mild Cognitive Impairment Due to Alzheimer's Disease in the Community	2023	Brain Sciences	China, Japan	10.3390/brainsci13020244	0	1	0	Primary research	"Digital biomarkers are defined as objective, quantifiable, physiological and behavioral elements that are collected and measured through digital devices [22].”	1	Neurology	Dementia/MCI/CI/Cognition/Alzheimer	Yes	No
Wilson, Marian; Fritz, Roschelle; Finlay, Myles; Cook, Diane J.	Piloting Smart Home Sensors to Detect Overnight Respiratory and Withdrawal Symptoms in Adults Prescribed Opioids	2023	Pain Management Nursing: Official Journal of the American Society of Pain Management Nurses	USA	10.1016/j.pmn.2022.08.011	2	1	2	Primary research	“Smart home sensors have been successfully deployed as digital biomarkers to monitor health conditions, yet they have not been used to assess symptoms important to opioid use and overdose risks.”	1	Sleep medicine	Not specified	Yes	Yes
Woelfle, Tim; Pless, Silvan; Reyes, Oscar; Wiencierz, Andrea; Feinstein, Anthony; Calabrese, Pasquale; Gugleta, Konstantin; Kappos, Ludwig; Lorscheider, Johannes; Naegelin, Yvonne	Reliability and acceptance of dreaMS, a software application for people with multiple sclerosis: a feasibility study	2023	Journal of Neurology	Switzerland	10.1007/s00415-022-11306-5	2	1	2	Primary research	"App-based tests can use smartphone sensors to capture objective, quantifiable measures of physiology and/or behavior. Algorithms transform them into features, also called digital measures, which in turn might serve as digital biomarkers once validated for complementary clinical value to traditional measures [8].”	1	Neurology	Multiple sclerosis	Yes	Yes
Wright, Justin M.; Jones, Graham B.	Harnessing the Digital Exhaust: Incorporating wellness into the pharma model	2018	Digital Biomarkers	USA	10.1159/000488132	2	6	0	Review	1) “… digital versions of these biomarkers have been identified, defined as “consumer-generated physiological and behavioral measures collected through connected digital tools” [10].” 2) "Digital biomarkers are consumer-generated physiological and behavioral measures collected through connected digital tools that can be used to explain, influence and/or predict health-related outcomes. Health-rel…	2	NA	NA	NA	NA
Youn, Bo-Young; Ko, Youme; Moon, Seunghwan; Lee, Jinhee; Ko, Seung-Gyu; Kim, Jee-Young	Digital Biomarkers for Neuromuscular Disorders: A Systematic Scoping Review	2021	Diagnostics (Basel, Switzerland)	Korea	10.3390/diagnostics11071275	13	3	4	Review	1) "Digital biomarkers – the use of a biosensor to collect objective data on a biological (e.g., blood glucose, serum sodium), anatomical (e.g., mole size), or physiological (e.g., heart rate, blood pressure) parameter followed by the use of algorithms to transform these data into interpretable outcome measures [21] – can help address many of the shortcomings in current measures. These new measur…	2	NA	NA	NA	NA
Zarate, Daniel; Stavropoulos, Vasileios; Ball, Michelle; Sena Collier, Gabriel de; Jacobson, Nicholas C.	Exploring the digital footprint of depression: a PRISMA systematic literature review of the empirical evidence	2022	BMC psychiatry	Australia, Greece, USA	10.1186/s12888-022-04013-y	9	2	4	Review	"Furthermore, terms such as digital biomarker and biosensing describe the objective/passive collection of broader biological data (e.g., a measurement variable associated with a disease outcome) via the use of digital tools [57]. Digital biomarkers refer to quantifiable physiological information passively recorded via digital technology. Digital biomarkers are considered digital due to utilizing …	1	NA	NA	NA	NA
Zetterström, Andreas; Hämäläinen, Markku D.; Karlberg, Elin; Winkvist, Maria; Söderquist, Marcus; Öhagen, Patrik; Andersson, Karl; Nyberg, Fred	Maximum Time Between Tests: A Digital Biomarker to Detect Therapy Compliance and Assess Schedule Quality in Measurement-Based eHealth Systems for Alcohol Use Disorder	2019	Alcohol and Alcoholism (Oxford, Oxfordshire)	Sweden	10.1093/alcalc/agy086	5	5	1	Primary research	1) “We define a DB as patient-generated physiological and behavioural measures collected through sensors and other connected digital tools that can be used to monitor, predict and/or influence health-related outcomes.” 2) "Digital biomarkers (DBs) are increasingly used to monitor the state of different diseases. The use and evaluation of digital biomarkers, objective and quantifiable measures of …	2	Psychiatry	Alcohol use disorder	Yes	No
											202 definitions

## Sheet: All definitions n=202
Author	Title	Year	Definition	Provision of a reference to a definition	If provision of a reference, number of references	Reference to a definition of digital biomarker
Adamowicz, Lukas; Christakis, Yiorgos; Czech, Matthew D.; Adamusiak, Tomasz	SciKit Digital Health: Python Package for Streamlined Wearable Inertial Sensor Data Processing	2022	"Digital biomarkers are digitally collected data from Biometric Monitoring Technologies - BioMeTs (e.g., glucose levels) from a continuous glucose monitor (CGM) that are transformed into indicators of health outcomes (e.g., diabetic state). They can be used to provide biomedical insights or improve health decision-making (e.g., encourage healthy lifestyle changes)".	Yes	1	Bent, Wang et al. 2020 – The digital biomarker discovery pipeline. DOI: 10.1017/cts.2020.511
Adler, Daniel A.; Wang, Fei; Mohr, David C.; Estrin, Deborah; Livesey, Cecilia; Choudhury, Tanzeem	A call for open data to develop mental health digital biomarkers	2022	“Digital biomarkers of mental health, created using data extracted from everyday technologies including smartphones, wearable devices, social media and computer interactions, have the opportunity to revolutionise mental health diagnosis and treatment by providing near-continuous unobtrusive and remote measures of behaviours associated with mental health symptoms.”	No	NA	NA
Andrade, Andre Q.; Lim, Renly; Kelly, Thu-Lan; Parfitt, Gaynor; Pratt, Nicole; Roughead, Elizabeth E.	Wrist accelerometer temporal analysis as a prognostic tool for aged care residents: A sub-study of the ReMInDAR trial	2022	“Digital biomarkers may have a place as an objective, accurate, and low-cost patient metric to support risk stratification and clinical planning. Digital biomarkers use digital information to objectively measure biological and pathological processes and have the potential to overcome some of the above-mentioned limitations of conventional prognostic tools. Digital data, in particular data from ac…	No	NA	NA
Atkins, Alexandra S.; Kraus, Michael S.; Welch, Matthew; Yuan, Zhenhua; Stevens, Heather; Welsh-Bohmer, Kathleen A.; Keefe, Richard S. E.	Remote self-administration of digital cognitive tests using the Brief Assessment of Cognition: Feasibility, reliability, and sensitivity to subjective cognitive decline	2022	“These active digital markers serve a dual purpose, offering direct, real time performance-based assessment of cognitive domains of interest while providing contextual benchmarks to assist with the development, interpretation, and eventual validation of passively derived digital signatures.”	No	NA	NA
Au, Rhoda; Kolachalama, Vijaya B.; Paschalidis, Ioannis C.	Redefining and Validating Digital Biomarkers as Fluid, Dynamic Multi-Dimensional Digital Signal Patterns	2021	"Digital biomarkers are objective, quantifiable, physiological, and behavioral measures that are collected by means of digital devices that are portable, wearable, implantable, or digestible. These data are often used to explain, influence, and/or predict health-related outcomes. Digital biomarkers fall within the scope of traditional biomarkers in relation to addressing health related questions,…	Yes	1	Babrak, Smakaj et al. 2022 – RWD-Cockpit. DOI: 10.2196/29920
Au, Rhoda; Ritchie, Marina; Hardy, Spencer; Ang, Ting Fang Alvin; Lin, Honghuang	Aging Well: Using Precision to Drive Down Costs and Increase Health Quality	2019	“... concept of digital biomarkers. ... By leveraging these technologies (IoT) to capture diverse metrics of health and human performance, it generates a wealth of data at a level of precision that accurately and objectively elucidates the heterogeneity of health parameters. Importantly, these methods are deployable at scale and at lower costs.”	No	NA	NA
Babrak, Lmar M.; Menetski, Joseph; Rebhan, Michael; Nisato, Giovanni; Zinggeler, Marc; Brasier, Noé; Baerenfaller, Katja; Brenzikofer, Thomas; Baltzer, Laurenz; Vogler, Christian; Gschwind, Leo; Schneider, Cornelia; Streiff, Fabian; Groenen, Peter M. A.; Miho, Enkelejda	Traditional and Digital Biomarkers: Two Worlds Apart?	2019	"Digital biomarkers – the use of a biosensor to collect objective data on a biological (e.g., blood glucose, serum sodium), anatomical (e.g., mole size), or physiological (e.g., heart rate, blood pressure) parameter followed by the use of algorithms to transform these data into interpretable outcome measures [21] – can help address many of the shortcomings in current measures. These new measures,…	Yes	2	Dorsey, Papapetropoulos et al. 2017 – The First Frontier. DOI: 10.1159/000477383 21) Torous, Staples et al. 2015 – Utilizing a Personal Smartphone Custom App. DOI: 10.2196/mental.3889
Babrak, Lmar M.; Menetski, Joseph; Rebhan, Michael; Nisato, Giovanni; Zinggeler, Marc; Brasier, Noé; Baerenfaller, Katja; Brenzikofer, Thomas; Baltzer, Laurenz; Vogler, Christian; Gschwind, Leo; Schneider, Cornelia; Streiff, Fabian; Groenen, Peter M. A.; Miho, Enkelejda	Traditional and Digital Biomarkers: Two Worlds Apart?	2019	“Digital biomarkers are objective, quantifiable, physiological, and behavioral measures that are collected by means of digital devices that are portable, wearable, implantable, or digestible. These data are often used to explain, influence, and/or predict health-related outcomes. Digital biomarkers fall within the scope of traditional biomarkers in relation to addressing health related questions,…	No	NA	NA
Babrak, Lmar Marie; Smakaj, Erand; Agac, Teyfik; Asprion, Petra Maria; Grimberg, Frank; van der Werf, Daan; van Ginkel, Erris Willem; Tosoni, Deniz David; Clay, Ieuan; Degen, Markus; Brodbeck, Dominique; Natali, Eriberto; Schkommodau, Erik; Miho, Enkelejda	RWD-Cockpit: Application for Quality Assessment of Real-World Data	2022	"Digital biomarkers are objective, quantifiable, physiological, and behavioral measures that are collected by means of digital devices that are portable, wearable, implantable, or digestible. These data are often used to explain, influence, and/or predict health-related outcomes. Digital biomarkers fall within the scope of traditional biomarkers in relation to addressing health related questions,…	Yes	1	Babrak, Menetski et al. 2019 – Traditional and Digital Biomarkers. DOI: 10.1159/000502000
Bartolome, Abigail; Prioleau, Temiloluwa	A computational framework for discovering digital biomarkers of glycemic control	2022	“Digital biomarkers refer to objective, quantifiable physiological, and behavioral measures that are collected by means of digital devices, such as wearable devices, for the purpose of outcomes explaining, influencing, or predicting health. 21, 29, 30. However, unlike traditional biomarkers that provide a “snapshot view" based on limited measurements collected over time, digital biomarkers are of…	Yes	9	21) Kourtis, Regele et al. 2019 – Digital biomarkers for Alzheimer's disease. DOI: 10.1038/s41746-019-0084-2 22) Mandryk, Birk 2019 – The Potential of Game-Based Digital. DOI: 10.2196/13485 23) Jacobson, Weingarden et al. 2019 – Digital biomarkers of mood disorders. DOI: 10.1038/s41746-019-0078-0 24) Dagum 2018 – Digital biomarkers of cognitive function. DOI: 10.1038/s41746-018-0018-4 25) Mahadev…
Bent, Brinnae; Cho, Peter J.; Henriquez, Maria; Wittmann, April; Thacker, Connie; Feinglos, Mark; Crowley, Matthew J.; Dunn, Jessilyn P.	Engineering digital biomarkers of interstitial glucose from noninvasive smartwatches	2021	“Digital biomarkers are digitally collected data (e.g., heart rate measurements from a wearable) that may be used as indicators of health outcomes (e.g., prediabetes) 32.”	Yes	1	32) Bent, Wang et al. 2020 – The digital biomarker discovery pipeline. DOI: 10.1017/cts.2020.511
Bent, Brinnae; Cho, Peter J.; Henriquez, Maria; Wittmann, April; Thacker, Connie; Feinglos, Mark; Crowley, Matthew J.; Dunn, Jessilyn P.	Engineering digital biomarkers of interstitial glucose from noninvasive smartwatches	2021	"Digital biomarkers are digitally collected data from Biometric Monitoring Technologies - BioMeTs (e.g., glucose levels) from a continuous glucose monitor (CGM) that are transformed into indicators of health outcomes (e.g., diabetic state). They can be used to provide biomedical insights or improve health decision-making (e.g., encourage healthy lifestyle changes)."	Yes	1	Bent, Wang et al. 2020 – The digital biomarker discovery pipeline. DOI: 10.1017/cts.2020.511
Bent, Brinnae; Lu, Baiying; Kim, Juseong; Dunn, Jessilyn P.	Biosignal Compression Toolbox for Digital Biomarker Discovery	2021	“Digital biomarkers are digitally collected data (e.g., a heart rate biosignal from a wrist-worn wearable) that are transformed into indicators of health outcomes (e.g., risk of cardiovascular disease).”	No	NA	NA
Bent, Brinnae; Wang, Ke; Grzesiak, Emilia; Jiang, Chentian; Qi, Yuankai; Jiang, Yihang; Cho, Peter; Zingler, Kyle; Ogbeide, Felix Ikponmwosa; Zhao, Arthur; Runge, Ryan; Sim, Ida; Dunn, Jessilyn	The digital biomarker discovery pipeline: An open-source software platform for the development of digital biomarkers using mHealth and wearables data	2020	“Recent advances in the development of mobile digitally connected technologies have led to the emergence of a new class of biomarkers measured across multiple layers of hardware and software. Quantified in ones and zeros, these “digital” biomarkers can support continuous measurements outside the physical confines of the clinical environment. “Digital” refers to the method of collection as using s…	Yes	2	Coravos, Khozin et al. 2019 – Developing and adopting safe. DOI: 10.1038/s41746-019-0090-4 2) Byrom, Watson et al. 2018 – Selection of and Evidentiary Considerations. DOI: 10.1016/j.jval.2017.09.012
Bent, Brinnae; Wang, Ke; Grzesiak, Emilia; Jiang, Chentian; Qi, Yuankai; Jiang, Yihang; Cho, Peter; Zingler, Kyle; Ogbeide, Felix Ikponmwosa; Zhao, Arthur; Runge, Ryan; Sim, Ida; Dunn, Jessilyn	The digital biomarker discovery pipeline: An open-source software platform for the development of digital biomarkers using mHealth and wearables data	2020	"Digital biomarkers are digitally collected data from Biometric Monitoring Technologies - BioMeTs (e.g., glucose levels) from a continuous glucose monitor (CGM) that are transformed into indicators of health outcomes (e.g., diabetic state). They can be used to provide biomedical insights or improve health decision-making (e.g., encourage healthy lifestyle changes)".	No	NA	NA
[truncated: 187 more rows]

## Sheet: Unique definitions n=127
Authors	Year	Title	Journal/Source	DOI	Definition	Reference	Type of data	Definition of type of data: e.g. objective, quantifiable, quantitative, physiological and behavioral data or measures	Data collection method	Definition of data collection method: e.g., by using sensors, computational tool or digital devices such as portables, wearables, implantables, or digestibles	Purpose of data	Definition of purpose of data: e.g., used as measures of disease progression or to explain health related outcomes
[truncated: 127 more rows]
